# Supplementary material for: Abundant pleiotropy across neuroimaging modalities identified through a multivariate genome-wide association study
Source: Nat Commun. 2024 Mar 26;15:2655. doi: 10.1038/s41467-024-46817-4 (PMC10965919; doi:10.1038/s41467-024-46817-4)
Supplement: Supplementary file 4 — Supplementary Data 1-19 [file 41467_2024_46817_MOESM4_ESM.xlsx]

## Sheet: 1. LDSC h2SNP
Data 1. SNP-based heritability estimates from LDSC per phenotype derived from either structural, functional or diffusion MRI
pheno = phenotype; h2 = heritability estimates on the observed scale; h2_se = standard error of the heritability estimate; Lambda GC = median(chi^2)/0.4549; Mean chi^2 = the mean chi-square statistic; Intercept = the LD Score regression intercept, should be close to 1; Ratio = (intercept-1)/(mean(chi^2)-1); h2_z = h2/h2_se, used to filter out non-heritable phenotypes (z-score of 1.96 equals p-val…
sMRI											fMRI											dMRI
pheno	h2	h2_se	Labmda_GC	Mean_Chi2	Intercept	Intercept_se	Ratio	Ratio_se	h2_z		pheno	h2	h2_se	Labmda_GC	Mean_Chi2	Intercept	Intercept_se	Ratio	Ratio_se	h2_z		pheno		h2	h2_se	Labmda_GC	Mean_Chi2	Intercept	Intercept_se	Ratio	Ratio_se	h2_z
3rd_Ventricle	0.2826	0.0245	1.1523	1.2123	1.0223	0.0069	0.1052	0.0323	11.5347		conn1	0.0717	0.0153	1.0285	1.038	0.9948	0.006	<0		4.68627		N0_PCs1	N0	0.3118	0.0303	1.1459	1.2045	1.0168	0.0083	0.082	0.0404	10.2904
4th_Ventricle	0.3143	0.0258	1.1747	1.2431	1.0274	0.0089	0.1127	0.0365	12.1822		conn10	0.0347	0.0148	1.0315	1.0409	1.0197	0.0062	0.4819	0.1517	2.34459		N0_PCs2	N0	0.0969	0.0159	1.0527	1.0562	0.9995	0.0061	<0		6.09434
5th_Ventricle	0.0653	0.0139	1.0557	1.0479	1.0043	0.006	0.09	0.1257	4.69784		conn100	0.0768	0.0157	1.0466	1.0548	1.0081	0.006	0.1475	0.1097	4.89172		N0_PCs3	N0	0.0901	0.0175	1.0588	1.0611	1.0072	0.007	0.1179	0.1142	5.14857
Brain_Stem	0.308	0.0236	1.1683	1.2239	1.0153	0.0072	0.0685	0.0323	13.0508		conn101	0.0302	0.0178	1.0195	1.0256	1.007	0.0064	0.273	0.2513	1.69663		N0_PCs4	N0	0.2265	0.0234	1.127	1.1558	1.0224	0.0071	0.1441	0.0458	9.67949
CC_Anterior	0.314	0.0252	1.1747	1.2319	1.0219	0.0082	0.0946	0.0354	12.4603		conn102	0.1366	0.0178	1.0679	1.0712	0.9878	0.0063	<0		7.67416		N0_PCs5	N0	0.2992	0.0284	1.1333	1.1973	1.0199	0.0078	0.1008	0.0395	10.5352
CC_Central	0.2965	0.0203	1.1523	1.209	1.0104	0.0069	0.0496	0.0328	14.6059		conn103	0.034	0.0141	1.0285	1.0294	1.0087	0.0063	0.2963	0.2139	2.41135		N0_PCs6	N0	0.1151	0.0171	1.071	1.0778	1.0104	0.0073	0.1339	0.0937	6.73099
CC_Mid_Anterior	0.3007	0.0218	1.1619	1.218	1.0156	0.0074	0.0718	0.0339	13.7936		conn104	0.0981	0.0156	1.0527	1.0587	0.9999	0.0069	<0		6.28846		N0_PCs7	N0	0.1421	0.0167	1.0802	1.0877	1.005	0.0063	0.0569	0.0721	8.50898
CC_Mid_Posterior	0.3181	0.0197	1.1619	1.215	0.9995	0.0064	<0		16.1472		conn105	0.1419	0.0177	1.0741	1.0766	0.9896	0.0068	<0		8.01695		N0_PCs8	N0	0.2386	0.0217	1.127	1.1469	1.0024	0.0076	0.0161	0.0518	10.9954
CC_Posterior	0.3557	0.0252	1.1843	1.266	1.0234	0.0073	0.088	0.0276	14.1151		conn106	0.0302	0.015	1.0285	1.0267	1.0082	0.0063	0.3078	0.235	2.01333		N0_PCs9	N0	0.2365	0.0272	1.1238	1.1601	1.0174	0.0091	0.109	0.0567	8.69485
Left_Accumbens_area	0.226	0.0186	1.1333	1.1556	1.0008	0.0082	0.005	0.0526	12.1505		conn107	0.0368	0.0138	1.0225	1.0244	1.0024	0.006	0.0977	0.2458	2.66667		N0_PCs10	N0	0.2949	0.0244	1.1555	1.1928	1.0162	0.0072	0.0841	0.0372	12.0861
Left_Amygdala	0.1852	0.0182	1.1113	1.1378	1.0145	0.0073	0.1053	0.053	10.1758		conn108	0.0517	0.0149	1.0405	1.0439	1.0127	0.0064	0.2898	0.1452	3.4698		N0_PCs11	N0	0.1793	0.0195	1.1113	1.1297	1.0242	0.0065	0.1869	0.0498	9.19487
Left_Caudate	0.3452	0.0259	1.1876	1.248	1.0189	0.0088	0.0762	0.0357	13.3282		conn109	0.032	0.0151	1.0165	1.0175	0.9982	0.0064	<0		2.11921		N0_PCs12	N0	0.2978	0.0238	1.1523	1.1921	1.0123	0.0074	0.0642	0.0386	12.5126
Left_Cerebellum_Cortex	0.2814	0.0234	1.1491	1.194	1.0073	0.0088	0.0375	0.0453	12.0256		conn11	0.0552	0.0149	1.0375	1.0372	1.0031	0.0064	0.0845	0.1713	3.7047		N0_PCs13	N0	0.2253	0.0206	1.1144	1.1397	1.0092	0.007	0.0656	0.0504	10.9369
Left_Cerebellum_White_Matter	0.3138	0.0269	1.1555	1.2216	1.0057	0.0081	0.0257	0.0368	11.6654		conn110	0.0167	0.0143	1.0165	1.0183	1.0083	0.0066	0.4524	0.3622	1.16783		N0_PCs14	N0	0.2448	0.0231	1.1144	1.1475	1.0033	0.0076	0.0223	0.0517	10.5974
Left_choroid_plexus	0.2445	0.0229	1.1364	1.1856	1.0203	0.007	0.1095	0.038	10.6769		conn111	0.0309	0.0149	1.0375	1.0359	1.0171	0.006	0.4765	0.1661	2.07383		N0_PCs15	N0	0.1174	0.0223	1.0649	1.0857	1.0142	0.008	0.1663	0.0933	5.26457
Left_Hippocampus	0.2717	0.0223	1.1523	1.2033	1.0208	0.0076	0.1022	0.0375	12.1839		conn112	0.0328	0.0153	1.0375	1.0344	1.0145	0.0061	0.4217	0.1782	2.14379		N0_PCs16	N0	0.2405	0.0197	1.1175	1.1439	1.0017	0.0069	0.0115	0.0478	12.2081
Left_Inf_Lat_Vent	0.1613	0.0187	1.1144	1.1295	1.0224	0.0079	0.1727	0.061	8.62567		conn113	0.0175	0.0138	1.0225	1.02	1.0093	0.0063	0.4654	0.3137	1.26812		N0_PCs17	N0	0.276	0.0243	1.1333	1.171	1.0085	0.0082	0.0494	0.0477	11.358
Left_Lateral_Ventricle	0.2874	0.0234	1.1491	1.2092	1.0144	0.0077	0.069	0.0369	12.2821		conn114	0.0247	0.0151	1.0135	1.0148	1	0.0071	0.0004	0.4811	1.63576		N0_PCs18	N0	0.1786	0.0211	1.0833	1.1074	0.9999	0.0075	<0		8.46445
Left_Pallidum	0.1787	0.0206	1.0926	1.1177	0.9967	0.0082	<0		8.67476		conn115	0.0293	0.0149	1.0195	1.012	0.9938	0.0063	<0		1.96644		N0_PCs19	N0	0.1729	0.019	1.1019	1.1213	1.0196	0.0071	0.1613	0.0582	9.1
Left_Putamen	0.2453	0.0223	1.1364	1.1751	1.0089	0.0077	0.051	0.044	11		conn116	0.0384	0.0142	1.0285	1.0278	1.0043	0.0063	0.1562	0.2256	2.70423		N0_PCs20	N0	0.0704	0.0171	1.0436	1.0567	1.0153	0.0068	0.2694	0.12	4.11696
Left_Thalamus_Proper	0.2061	0.0186	1.1144	1.1394	1.0013	0.0072	0.0095	0.0517	11.0806		conn117	0.048	0.015	1.0285	1.0318	1.0024	0.0064	0.077	0.2014	3.2		N0_PCs21	N0	0.171	0.0216	1.0926	1.1113	1.009	0.0074	0.0805	0.0664	7.91667
Left_VentralDC	0.2302	0.0214	1.1364	1.17	1.013	0.0075	0.0767	0.0439	10.757		conn118	0.0382	0.0149	1.0225	1.0318	1.0082	0.0063	0.2588	0.1966	2.56376		N0_PCs22	N0	0.2281	0.0209	1.1301	1.1522	1.0175	0.0073	0.1152	0.048	10.9139
lh_bankssts_area	0.1132	0.0173	1.0649	1.0809	1.0056	0.0066	0.0694	0.0819	6.54335		conn119	0.0219	0.0167	1.0225	1.0266	1.0133	0.0072	0.5007	0.2715	1.31138		N0_PCs23	N0	0.1842	0.0207	1.0988	1.1228	1.0153	0.007	0.1243	0.0573	8.89855
lh_bankssts_thickness	0.0794	0.0161	1.0405	1.046	0.9925	0.0068	<0		4.93168		conn12	0.045	0.0142	1.0345	1.0278	1.0001	0.0056	0.0029	0.2016	3.16901		N0_PCs24	N0	0.211	0.0205	1.1301	1.1483	1.0253	0.0074	0.1707	0.0501	10.2927
lh_caudalanteriorcingulate_area	0.0988	0.0154	1.0679	1.0752	1.0097	0.0066	0.1292	0.0877	6.41558		conn120	0.0531	0.0158	1.0255	1.0304	0.9977	0.0063	<0		3.36076		N0_PCs25	N0	0.1009	0.0179	1.0772	1.0801	1.0201	0.0071	0.2506	0.0888	5.63687
lh_caudalanteriorcingulate_thickness	0.1233	0.0184	1.0741	1.0864	1.004	0.0074	0.0466	0.0862	6.70109		conn121	0.0289	0.0139	1.0195	1.02	1.0027	0.0056	0.1337	0.2819	2.07914		N0_PCs26	N0	0.1823	0.019	1.0926	1.114	1.0059	0.0069	0.0521	0.0603	9.59474
lh_caudalmiddlefrontal_area	0.1632	0.0195	1.0988	1.1193	1.0104	0.0074	0.0872	0.0622	8.36923		conn122	0.0189	0.0137	1.0225	1.0247	1.0133	0.0059	0.5386	0.2381	1.37956		N0_PCs27	N0	0.2573	0.0261	1.1459	1.1736	1.0197	0.0082	0.1137	0.047	9.85824
lh_caudalmiddlefrontal_thickness	0.1035	0.0174	1.071	1.0744	1.0042	0.0071	0.0559	0.0956	5.94828		conn123	0.0392	0.0144	1.0375	1.0322	1.0085	0.0058	0.2632	0.1816	2.72222		N0_PCs28	N0	0.2594	0.0201	1.1333	1.1598	1.0088	0.0062	0.055	0.039	12.9055
lh_cuneus_area	0.2179	0.0218	1.1175	1.16	1.0122	0.0079	0.076	0.0493	9.99541		conn124	0.029	0.0152	1.0225	1.0308	1.0132	0.0066	0.4279	0.2153	1.90789		N0_PCs29	N0	0.207	0.0201	1.105	1.1325	1.011	0.007	0.0829	0.0527	10.2985
lh_cuneus_thickness	0.1789	0.0182	1.0988	1.1253	1.0047	0.0071	0.0379	0.0569	9.82967		conn125	0.0071	0.0132	1.0135	1.0141	1.0098	0.0059	0.694	0.4205	0.537879		N0_PCs30	N0	0.2465	0.0229	1.1207	1.1447	1.0016	0.0076	0.0108	0.0524	10.7642
lh_entorhinal_area	0.1438	0.0208	1.0802	1.102	1.0046	0.0075	0.0453	0.0731	6.91346		conn126	0.0298	0.0154	1.0315	1.0329	1.0151	0.0062	0.4586	0.1877	1.93506		N0_PCs31	N0	0.269	0.0219	1.1333	1.1743	1.0158	0.0074	0.0908	0.0426	12.2831
lh_entorhinal_thickness	0.1202	0.0168	1.0772	1.0902	1.0118	0.0069	0.1307	0.0763	7.15476		conn127	0.0495	0.0149	1.0345	1.0302	1.0004	0.0067	0.0143	0.2221	3.32215		N0_PCs32	N0	0.2517	0.0204	1.1175	1.1449	0.9977	0.0071	<0		12.3382
lh_frontalpole_area	0.0488	0.013	1.0285	1.0314	0.9983	0.0065	<0		3.75385		conn128	0.0452	0.0141	1.0255	1.0207	0.9932	0.0062	<0		3.20567		N0_PCs33	N0	0.2027	0.025	1.1019	1.1242	0.9997	0.0084	<0		8.108
lh_frontalpole_thickness	0.0643	0.0136	1.0375	1.0404	0.9972	0.0063	<0		4.72794		conn129	0.0132	0.0145	1.0075	1.0142	1.0062	0.0066	0.436	0.4662	0.910345		N0_PCs34	N0	0.165	0.0202	1.0926	1.1093	1.0112	0.0071	0.1028	0.0653	8.16832
lh_fusiform_area	0.1396	0.0172	1.0802	1.101	1.0079	0.0073	0.0785	0.0725	8.11628		conn13	0.0653	0.0157	1.0436	1.0514	1.0118	0.0058	0.2301	0.1123	4.15924		N0_PCs35	N0	0.2482	0.0242	1.1333	1.1552	1.0096	0.0074	0.0622	0.0476	10.2562
lh_fusiform_thickness	0.1027	0.0143	1.0741	1.0825	1.0154	0.0066	0.1865	0.0803	7.18182		conn130	0.0469	0.0157	1.0255	1.0227	0.9935	0.006	<0		2.98726		N0_PCs36	N0	0.2191	0.0236	1.105	1.1348	1.0026	0.0083	0.0191	0.0616	9.2839
lh_inferiorparietal_area	0.2059	0.0191	1.1175	1.1469	1.0099	0.0073	0.0674	0.0495	10.7801		conn131	0.0417	0.0139	1.0225	1.0254	1	0.0055	0.0001	0.2149	3		N0_PCs37	N0	0.1404	0.0173	1.0741	1.0899	1.0067	0.0065	0.0744	0.0728	8.11561
lh_inferiorparietal_thickness	0.1138	0.0174	1.0741	1.0924	1.016	0.0071	0.1729	0.0765	6.54023		conn132	0.052	0.0145	1.0345	1.0346	1.0029	0.0067	0.0827	0.193	3.58621		N0_PCs38	N0	0.1938	0.0216	1.1113	1.1406	1.0267	0.0067	0.1896	0.0473	8.97222
lh_inferiortemporal_area	0.1346	0.018	1.0802	1.0923	1.0012	0.0073	0.0129	0.0792	7.47778		conn133	0.0478	0.0152	1.0225	1.0345	1.0052	0.0064	0.1506	0.1848	3.14474		N0_PCs39	N0	0.2064	0.0245	1.1113	1.1338	1.0128	0.0079	0.0959	0.0592	8.42449
lh_inferiortemporal_thickness	0.1396	0.021	1.0802	1.096	1.0002	0.0079	0.0018	0.0821	6.64762		conn134	0.0492	0.0157	1.0255	1.0306	1.0007	0.0066	0.0238	0.2156	3.13376		N0_PCs40	N0	0.1905	0.019	1.1019	1.1252	1.0131	0.0075	0.105	0.0598	10.0263
lh_insula_area	0.2329	0.0196	1.1459	1.1749	1.0145	0.0066	0.0827	0.0375	11.8827		conn135	0.0438	0.0152	1.0255	1.0274	1.0006	0.0061	0.0207	0.2213	2.88158		N0_PCs41	N0	0.2212	0.021	1.127	1.1378	1.0077	0.0073	0.0557	0.0527	10.5333
lh_insula_thickness	0.1546	0.0192	1.1019	1.1239	1.0212	0.0076	0.1715	0.0614	8.05208		conn136	0.0528	0.0153	1.0285	1.0283	0.9969	0.0061	<0		3.45098		N0_PCs42	N0	0.1739	0.018	1.105	1.1206	1.0164	0.007	0.1357	0.0579	9.66111
lh_isthmuscingulate_area	0.1436	0.017	1.0957	1.1159	1.0204	0.0075	0.1761	0.0648	8.44706		conn14	0.0367	0.0129	1.0315	1.0327	1.0104	0.0057	0.3196	0.1732	2.84496		N0_PCs43	N0	0.1622	0.0186	1.1082	1.1181	1.0238	0.0074	0.2014	0.063	8.72043
lh_isthmuscingulate_thickness	0.1477	0.0182	1.0988	1.1228	1.0247	0.0075	0.2008	0.061	8.11538		conn15	0.0601	0.0158	1.0375	1.0348	0.9976	0.0069	<0		3.8038		N0_PCs44	N0	0.2454	0.0252	1.1301	1.1607	1.01	0.0078	0.0624	0.0488	9.7381
lh_lateraloccipital_area	0.1665	0.0191	1.0988	1.1238	1.0143	0.0073	0.1157	0.0588	8.71728		conn16	0.0643	0.0153	1.0375	1.044	1.0048	0.0064	0.11	0.1453	4.20261		N0_PCs45	N0	0.1759	0.0224	1.1019	1.1173	1.0126	0.0077	0.107	0.0658	7.85268
lh_lateraloccipital_thickness	0.1399	0.0168	1.1019	1.1089	1.0162	0.0069	0.1485	0.0634	8.32738		conn17	0.0776	0.015	1.0405	1.0443	0.9972	0.0064	<0		5.17333		N0_PCs46	N0	0.1491	0.0179	1.0926	1.1019	1.0148	0.0071	0.1455	0.07	8.32961
lh_lateralorbitofrontal_area	0.2231	0.0216	1.1175	1.1581	1.0108	0.008	0.0685	0.0506	10.3287		conn18	0.0511	0.0143	1.0557	1.0498	1.019	0.006	0.3813	0.1212	3.57343		N0_PCs47	N0	0.199	0.0178	1.105	1.115	0.997	0.0064	<0		11.1798
lh_lateralorbitofrontal_thickness	0.1344	0.0178	1.0741	1.0949	1.0058	0.0074	0.0614	0.0782	7.55056		conn19	0.0917	0.0172	1.0649	1.0698	1.0134	0.0069	0.1924	0.0992	5.3314		N0_PCs48	N0	0.1039	0.0157	1.0618	1.0713	1.0104	0.0067	0.1452	0.0946	6.61783
lh_lingual_area	0.2217	0.0223	1.1207	1.1578	1.0081	0.0082	0.0516	0.0519	9.9417		conn2	0.0538	0.0176	1.0375	1.0466	1.0139	0.0067	0.2978	0.1443	3.05682		N0_PCs49	N0	0.1483	0.0199	1.0895	1.1024	1.0138	0.0066	0.1351	0.0649	7.45226
lh_lingual_thickness	0.1685	0.0171	1.1144	1.1223	1.0124	0.0071	0.1013	0.0583	9.8538		conn20	0.0829	0.0163	1.0618	1.0608	1.0094	0.0072	0.1548	0.1184	5.08589		N0_PCs50	N0	0.2013	0.0194	1.1113	1.1286	1.0113	0.0075	0.0878	0.058	10.3763
lh_medialorbitofrontal_area	0.0866	0.016	1.0588	1.0697	1.012	0.0068	0.1722	0.0978	5.4125		conn21	0.0424	0.0144	1.0345	1.0343	1.0084	0.006	0.2458	0.1743	2.94444		N0_PCs51	N0	0.1844	0.0354	1.0741	1.1021	0.9888	0.0104	<0		5.20904
lh_medialorbitofrontal_thickness	0.1121	0.0162	1.0679	1.085	1.01	0.007	0.1171	0.0822	6.91975		conn22	0.0711	0.015	1.0375	1.035	0.9919	0.0062	<0		4.74		N0_PCs52	N0	0.1516	0.0187	1.0772	1.0924	1.0038	0.0063	0.0408	0.068	8.10695
lh_middletemporal_area	0.1682	0.0168	1.1082	1.1242	1.0111	0.0069	0.0892	0.0551	10.0119		conn23	0.0553	0.0145	1.0225	1.0295	0.9956	0.0061	<0		3.81379		N0_PCs53	N0	0.2195	0.0201	1.127	1.1432	1.0131	0.0073	0.0913	0.0507	10.9204
lh_middletemporal_thickness	0.1343	0.0156	1.0741	1.09	1	0.0069	<0		8.60897		conn24	0.0537	0.0162	1.0466	1.0518	1.0193	0.0071	0.3736	0.1376	3.31481		N0_PCs54	N0	0.1981	0.0256	1.0988	1.1193	1.0013	0.0083	0.0107	0.0698	7.73828
lh_paracentral_area	0.1817	0.0198	1.1082	1.1274	1.0036	0.0079	0.028	0.0617	9.17677		conn25	0.0608	0.0162	1.0315	1.0388	1.0011	0.0067	0.028	0.1719	3.75309		N0_PCs55	N0	0.1522	0.0189	1.0864	1.1035	1.0116	0.0071	0.1125	0.0682	8.05291
lh_paracentral_thickness	0.1356	0.0171	1.0802	1.0915	0.9999	0.007	<0		7.92982		conn26	0.0727	0.0151	1.0527	1.0492	1.0042	0.0062	0.0852	0.1266	4.81457		N0_PCs56	N0	0.1625	0.0192	1.0864	1.0997	1.0041	0.0071	0.0407	0.0715	8.46354
lh_parahippocampal_area	0.1879	0.0178	1.1082	1.1281	1.0037	0.0067	0.0291	0.0527	10.5562		conn27	0.047	0.0134	1.0405	1.0349	1.0067	0.0059	0.1917	0.1702	3.50746		N0_PCs57	N0	0.1732	0.022	1.1019	1.1144	1.0107	0.0072	0.0933	0.0628	7.87273
lh_parahippocampal_thickness	0.2416	0.0202	1.1459	1.1744	1.0137	0.0082	0.0785	0.0473	11.9604		conn28	0.072	0.0148	1.0496	1.0474	1.0036	0.0064	0.0759	0.1345	4.86486		N0_PCs58	N0	0.1846	0.0208	1.0988	1.1189	1.0105	0.0069	0.0884	0.0578	8.875
lh_parsopercularis_area	0.1143	0.0141	1.0772	1.086	1.0109	0.0064	0.1264	0.0743	8.10638		conn29	0.1109	0.0191	1.0772	1.077	1.0086	0.0075	0.1112	0.0967	5.80628		N0_PCs59	N0	0.1823	0.0188	1.105	1.1197	1.0135	0.0072	0.1125	0.0598	9.69681
lh_parsopercularis_thickness	0.0748	0.0148	1.0496	1.0574	1.0073	0.0063	0.1271	0.1101	5.05405		conn3	0.0764	0.0153	1.0405	1.0469	1.0006	0.007	0.0134	0.1496	4.99346		N0_PCs60	N0	0.1493	0.0244	1.0833	1.0928	1.0016	0.0081	0.0171	0.0875	6.11885
lh_parsorbitalis_area	0.0885	0.0172	1.0741	1.0841	1.0258	0.0068	0.3073	0.0808	5.14535		conn30	0.1151	0.0166	1.0649	1.0695	0.9992	0.0067	<0		6.93373		N0_PCs61	N0	0.1672	0.0196	1.105	1.1174	1.019	0.0072	0.1619	0.0612	8.53061
lh_parsorbitalis_thickness	0.0335	0.0139	1.0285	1.0331	1.0109	0.0067	0.3278	0.2022	2.41007		conn31	0.063	0.0172	1.0466	1.0507	1.0122	0.0063	0.2406	0.1251	3.66279		N0_PCs62	N0	0.1536	0.0172	1.0926	1.1062	1.0164	0.0067	0.1543	0.0628	8.93023
lh_parstriangularis_area	0.1835	0.019	1.1113	1.1266	1.0059	0.007	0.0466	0.0549	9.65789		conn32	0.0769	0.0173	1.0527	1.0595	1.0131	0.0069	0.2203	0.1158	4.44509		N0_PCs63	N0	0.1305	0.0197	1.0772	1.0888	1.0125	0.0079	0.1411	0.0892	6.62437
lh_parstriangularis_thickness	0.0545	0.0133	1.0315	1.0469	1.0102	0.0066	0.2174	0.1401	4.09774		conn33	0.1392	0.018	1.0741	1.0875	1.0028	0.0071	0.0322	0.0817	7.73333		N0_PCs64	N0	0.1262	0.0173	1.0864	1.0892	1.0141	0.0068	0.1577	0.0763	7.2948
lh_pericalcarine_area	0.336	0.0273	1.1619	1.2492	1.0185	0.008	0.0744	0.0319	12.3077		conn34	0.0137	0.0128	1.0285	1.0283	1.02	0.0064	0.7054	0.226	1.07031		N0_PCs65	N0	0.1421	0.0187	1.0772	1.0879	1.0028	0.007	0.0323	0.0791	7.59893
lh_pericalcarine_thickness	0.1305	0.0176	1.0833	1.0952	1.0069	0.0068	0.072	0.071	7.41477		conn35	0.0447	0.0155	1.0345	1.0401	1.0128	0.0061	0.3185	0.1525	2.88387		ND_PCs1	ND	0.1785	0.0184	1.0926	1.1039	0.9981	0.007	<0		9.70109
lh_postcentral_area	0.1284	0.0166	1.0802	1.0966	1.0127	0.0064	0.1313	0.0659	7.73494		conn36	0.0519	0.0151	1.0436	1.0423	1.0115	0.0062	0.2723	0.1456	3.43709		ND_PCs2	ND	0.1842	0.0183	1.0957	1.1122	1.0013	0.0068	0.0111	0.0609	10.0656
lh_postcentral_thickness	0.1832	0.0185	1.105	1.1258	1.0056	0.0072	0.0448	0.0576	9.9027		conn37	0.0973	0.0206	1.0527	1.054	0.9941	0.0071	<0		4.7233		ND_PCs3	ND	0.1266	0.0181	1.0741	1.0924	1.0181	0.0072	0.1963	0.0776	6.99448
lh_posteriorcingulate_area	0.1228	0.0227	1.0802	1.0898	1.0061	0.0088	0.0674	0.0985	5.40969		conn38	0.0791	0.0155	1.0405	1.0512	1.0038	0.0057	0.0737	0.1123	5.10323		ND_PCs4	ND	0.1441	0.0195	1.0772	1.0905	1.0065	0.0071	0.0714	0.0786	7.38974
lh_posteriorcingulate_thickness	0.1186	0.0168	1.0772	1.091	1.0125	0.0068	0.1375	0.0749	7.05952		conn39	0.0535	0.0182	1.0285	1.0371	1.0047	0.0067	0.1265	0.1795	2.93956		ND_PCs5	ND	0.1541	0.02	1.0802	1.0951	1.0048	0.007	0.0502	0.0733	7.705
lh_precentral_area	0.2089	0.0252	1.1238	1.1522	1.012	0.0069	0.079	0.0456	8.28968		conn4	0.0896	0.0151	1.0557	1.0619	1.0061	0.0068	0.0982	0.1096	5.93377		ND_PCs6	ND	0.1985	0.0223	1.1175	1.138	1.0227	0.0072	0.1647	0.0521	8.90135
lh_precentral_thickness	0.1555	0.0172	1.0988	1.1056	1.0023	0.0065	0.0215	0.0613	9.0407		conn40	0.0937	0.0154	1.0557	1.0598	1.0042	0.0058	0.0698	0.0965	6.08442		ND_PCs7	ND	0.1622	0.0198	1.0772	1.0935	0.9968	0.0071	<0		8.19192
lh_precuneus_area	0.2173	0.0175	1.1238	1.1589	1.0136	0.0067	0.0853	0.0421	12.4171		conn41	0.0848	0.0167	1.0527	1.0575	1.0066	0.0062	0.1154	0.1076	5.07784		ND_PCs8	ND	0.1532	0.0206	1.0833	1.0996	1.0091	0.0071	0.0909	0.0709	7.43689
lh_precuneus_thickness	0.1431	0.016	1.071	1.0955	1	0.0068	<0		8.94375		conn42	0.0432	0.0151	1.0345	1.0376	1.0115	0.0064	0.3073	0.1695	2.86093		ND_PCs9	ND	0.1886	0.0201	1.1019	1.1166	1.0062	0.0069	0.053	0.0588	9.38308
lh_rostralanteriorcingulate_area	0.127	0.016	1.0833	1.1023	1.0189	0.0065	0.1851	0.0631	7.9375		conn43	0.0577	0.019	1.0345	1.0321	0.9964	0.0072	<0		3.03684		ND_PCs10	ND	0.283	0.0241	1.1364	1.1835	1.0157	0.0072	0.0856	0.0392	11.7427
lh_rostralanteriorcingulate_thickness	0.1236	0.0167	1.0926	1.0978	1.015	0.0066	0.153	0.0676	7.4012		conn44	0.0462	0.0181	1.0165	1.0203	0.9918	0.0069	<0		2.55249		ND_PCs11	ND	0.2833	0.0227	1.1491	1.1765	1.007	0.0069	0.0395	0.0393	12.4802
lh_rostralmiddlefrontal_area	0.1939	0.0175	1.0957	1.1294	1.0004	0.007	0.0035	0.0538	11.08		conn45	0.0993	0.0167	1.0618	1.0654	1.0052	0.0061	0.0793	0.0925	5.94611		ND_PCs12	ND	0.2349	0.0234	1.127	1.1528	1.013	0.0078	0.0848	0.0512	10.0385
lh_rostralmiddlefrontal_thickness	0.1304	0.0171	1.0802	1.087	1.0002	0.0072	0.0021	0.0828	7.62573		conn46	0.1025	0.0194	1.0618	1.0694	1.0075	0.0071	0.1086	0.1025	5.28351		ND_PCs13	ND	0.3231	0.028	1.1555	1.209	1.0165	0.0079	0.0788	0.0378	11.5393
lh_superiorfrontal_area	0.1588	0.0185	1.1175	1.1266	1.0186	0.0069	0.1473	0.0547	8.58378		conn47	0.0795	0.0155	1.0496	1.0508	1.0026	0.006	0.0508	0.1172	5.12903		ND_PCs14	ND	0.2239	0.0239	1.1144	1.144	1.0122	0.0088	0.0847	0.0612	9.3682
lh_superiorfrontal_thickness	0.1623	0.0182	1.1144	1.124	1.0134	0.0073	0.108	0.0587	8.91758		conn48	0.0999	0.0158	1.0679	1.0703	1.009	0.0059	0.128	0.0844	6.32278		ND_PCs15	ND	0.1858	0.0195	1.1082	1.1276	1.0177	0.0075	0.139	0.0588	9.52821
lh_superiorparietal_area	0.1928	0.0201	1.1113	1.1406	1.0129	0.0083	0.0915	0.059	9.59204		conn49	0.092	0.0172	1.0527	1.0625	1.0062	0.0065	0.0985	0.1046	5.34884		ND_PCs16	ND	0.1844	0.0205	1.0926	1.1293	1.02	0.0069	0.1548	0.0533	8.99512
lh_superiorparietal_thickness	0.1506	0.0194	1.0895	1.1149	1.0161	0.0069	0.1402	0.0604	7.76289		conn5	0.0536	0.0165	1.0436	1.0449	1.0121	0.0064	0.269	0.1428	3.24848		ND_PCs17	ND	0.2603	0.0197	1.1333	1.1634	1.0092	0.007	0.0565	0.0426	13.2132
lh_superiortemporal_area	0.2163	0.0347	1.1207	1.1595	1.0068	0.0111	0.0427	0.0694	6.23343		conn50	0.0787	0.0154	1.0527	1.0568	1.0096	0.0067	0.1688	0.1171	5.11039		ND_PCs18	ND	0.2746	0.0216	1.1491	1.1804	1.0164	0.0075	0.0912	0.0417	12.713
lh_superiortemporal_thickness	0.2178	0.0183	1.1301	1.1516	1.007	0.0072	0.0464	0.0474	11.9016		conn51	0.0537	0.0137	1.0436	1.0454	1.0129	0.0064	0.2849	0.1412	3.91971		ND_PCs19	ND	0.1924	0.0186	1.0988	1.118	1.0056	0.0068	0.0473	0.0575	10.3441
lh_supramarginal_area	0.1751	0.0175	1.0957	1.1266	1.0087	0.0073	0.0686	0.0576	10.0057		conn52	0.0481	0.0145	1.0436	1.0374	1.0079	0.0061	0.2107	0.162	3.31724		ND_PCs20	ND	0.1985	0.0203	1.1113	1.1333	1.0149	0.0068	0.1117	0.051	9.77833
lh_supramarginal_thickness	0.104	0.0185	1.0679	1.0853	1.0151	0.0069	0.1768	0.0815	5.62162		conn53	0.0164	0.0129	1.0195	1.0213	1.0113	0.0059	0.5299	0.2774	1.27132		ND_PCs21	ND	0.1822	0.0202	1.0957	1.1166	1.01	0.0071	0.0854	0.0607	9.0198
lh_temporalpole_area	0.1035	0.015	1.0618	1.0699	1.0009	0.0066	0.0128	0.0947	6.9		conn54	0.078	0.0148	1.0618	1.0569	1.0105	0.0064	0.1848	0.1132	5.27027		ND_PCs22	ND	0.2012	0.0215	1.1175	1.1308	1.0118	0.0078	0.0904	0.0593	9.35814
lh_temporalpole_thickness	0.1013	0.0156	1.071	1.0699	1.0007	0.0064	0.0103	0.0917	6.49359		conn55	0.0575	0.0189	1.0225	1.0318	0.9962	0.0076	<0		3.04233		ND_PCs23	ND	0.1463	0.0184	1.0741	1.0854	0.9987	0.0067	<0		7.95109
lh_transversetemporal_area	0.1738	0.0158	1.0895	1.1179	1.0017	0.0063	0.0145	0.0531	11		conn56	0.0548	0.0155	1.0375	1.0427	1.0087	0.0064	0.2032	0.1491	3.53548		ND_PCs24	ND	0.2752	0.0222	1.1523	1.1727	1.0129	0.0067	0.0746	0.0388	12.3964
lh_transversetemporal_thickness	0.1512	0.0161	1.0926	1.106	1.006	0.0068	0.0569	0.0639	9.3913		conn57	0.1215	0.0181	1.0649	1.0748	1.0011	0.0069	0.0146	0.0917	6.71271		ND_PCs25	ND	0.2371	0.0226	1.127	1.1571	1.0204	0.0076	0.1301	0.0486	10.4912
rh_bankssts_area	0.137	0.0185	1.0649	1.0858	0.9938	0.0068	<0		7.40541		conn58	0.107	0.0167	1.0618	1.0623	0.9979	0.0063	<0		6.40719		ND_PCs26	ND	0.2238	0.0231	1.1113	1.1286	0.9955	0.0078	<0		9.68831
rh_bankssts_thickness	0.0798	0.015	1.0527	1.0505	0.9972	0.0068	<0		5.32		conn59	0.0784	0.0164	1.0527	1.0556	1.0077	0.0063	0.1387	0.1137	4.78049		ND_PCs27	ND	0.1864	0.0199	1.105	1.1252	1.0169	0.0073	0.1347	0.0584	9.36683
rh_caudalanteriorcingulate_area	0.0856	0.0138	1.0618	1.0606	1.0021	0.0061	0.034	0.1008	6.2029		conn6	0.0737	0.0168	1.0527	1.0568	1.0125	0.0065	0.2205	0.1139	4.3869		ND_PCs28	ND	0.2554	0.0227	1.1459	1.1684	1.0137	0.0071	0.0815	0.0423	11.2511
rh_caudalanteriorcingulate_thickness	0.1448	0.0192	1.0926	1.1106	1.0146	0.0079	0.1319	0.0712	7.54167		conn60	0.0765	0.0168	1.0588	1.0563	1.01	0.0067	0.1767	0.1182	4.55357		ND_PCs29	ND	0.2058	0.0218	1.1175	1.1405	1.0155	0.0077	0.1101	0.0548	9.44037
rh_caudalmiddlefrontal_area	0.137	0.0168	1.0833	1.0979	1.0073	0.0065	0.0741	0.0663	8.15476		conn61	0.0584	0.0162	1.0345	1.0375	1.0014	0.0063	0.0364	0.1675	3.60494		ND_PCs30	ND	0.194	0.0207	1.0957	1.1193	1.001	0.0078	0.0088	0.0655	9.37198
rh_caudalmiddlefrontal_thickness	0.1311	0.0147	1.0802	1.0879	1.0012	0.006	0.0135	0.0681	8.91837		conn62	0.0497	0.0172	1.0345	1.0365	1.0059	0.0068	0.161	0.1859	2.88953		ND_PCs31	ND	0.2166	0.021	1.1082	1.1349	1.0065	0.0078	0.048	0.0577	10.3143
rh_cuneus_area	0.1358	0.0165	1.0741	1.097	1.0071	0.0067	0.073	0.0689	8.2303		conn63	0.0687	0.0162	1.0466	1.0476	1.0059	0.0064	0.1231	0.1336	4.24074		ND_PCs32	ND	0.1596	0.0196	1.0895	1.1107	1.015	0.0066	0.1355	0.06	8.14286
rh_cuneus_thickness	0.1499	0.0155	1.0926	1.1087	1.0097	0.0065	0.0888	0.0601	9.67097		conn64	0.0852	0.0164	1.0375	1.0476	0.9958	0.0062	<0		5.19512		ND_PCs33	ND	0.1548	0.0199	1.0988	1.1096	1.0191	0.0064	0.1738	0.0588	7.77889
rh_entorhinal_area	0.1469	0.0189	1.0957	1.112	1.0162	0.0073	0.1442	0.0651	7.77249		conn65	0.053	0.0173	1.0405	1.0372	1.0052	0.0066	0.1392	0.1774	3.06358		ND_PCs34	ND	0.1884	0.0195	1.1082	1.1242	1.0133	0.0067	0.1072	0.054	9.66154
rh_entorhinal_thickness	0.1029	0.0169	1.071	1.0841	1.0149	0.0072	0.1766	0.0861	6.08876		conn66	0.0746	0.0173	1.0405	1.0468	1.002	0.0069	0.0424	0.1472	4.31214		ND_PCs35	ND	0.1327	0.0205	1.0679	1.0829	1.0034	0.0074	0.0409	0.0889	6.47317
rh_frontalpole_area	0.0584	0.016	1.0315	1.0391	1	0.0064	0.0002	0.1643	3.65		conn67	0.0603	0.0146	1.0255	1.0345	0.9979	0.0057	<0		4.13014		ND_PCs36	ND	0.1751	0.019	1.0895	1.1101	1.0072	0.0065	0.0652	0.0587	9.21579
rh_frontalpole_thickness	0.078	0.0145	1.0527	1.059	1.0072	0.0064	0.1223	0.1089	5.37931		conn68	0.0513	0.0148	1.0375	1.0369	1.0053	0.0054	0.144	0.1471	3.46622		ND_PCs37	ND	0.1605	0.0177	1.0957	1.1009	1.0071	0.0067	0.07	0.066	9.0678
rh_fusiform_area	0.1348	0.0161	1.0833	1.1044	1.0157	0.0067	0.1507	0.0641	8.37267		conn69	0.0399	0.0161	1.0375	1.0367	1.0129	0.0061	0.3515	0.1663	2.47826		ND_PCs38	ND	0.1224	0.0198	1.0741	1.0862	1.0144	0.0071	0.1675	0.0826	6.18182
rh_fusiform_thickness	0.075	0.0146	1.0557	1.0656	1.0165	0.0066	0.2511	0.1012	5.13699		conn7	0.0599	0.0154	1.0405	1.0471	1.0109	0.0064	0.231	0.1349	3.88961		ND_PCs39	ND	0.1004	0.017	1.0618	1.0642	1.006	0.0066	0.0939	0.1022	5.90588
rh_inferiorparietal_area	0.1711	0.0161	1.105	1.1233	1.0089	0.0065	0.0723	0.0525	10.6273		conn70	0.0547	0.0139	1.0345	1.0346	1.0006	0.0055	0.0173	0.1586	3.93525		ND_PCs40	ND	0.176	0.0191	1.0864	1.109	1.0035	0.0063	0.0317	0.0582	9.21466
rh_inferiorparietal_thickness	0.1617	0.0166	1.0957	1.1019	0.9928	0.0069	<0		9.74096		conn71	0.0669	0.0155	1.0405	1.0413	1	0.0065	0.0006	0.1578	4.31613		ND_PCs41	ND	0.1366	0.0168	1.0679	1.0798	0.9996	0.0063	<0		8.13095
rh_inferiortemporal_area	0.1401	0.0161	1.0988	1.1131	1.02	0.0067	0.1772	0.0589	8.70186		conn72	0.0269	0.0148	1.0285	1.0317	1.0155	0.0064	0.4879	0.2013	1.81757		ND_PCs42	ND	0.173	0.018	1.0833	1.0969	0.994	0.0063	<0		9.61111
rh_inferiortemporal_thickness	0.1254	0.0162	1.0864	1.0902	1.0066	0.0067	0.0735	0.0747	7.74074		conn73	0.0641	0.0157	1.0255	1.0383	0.9991	0.0068	<0		4.0828		ND_PCs43	ND	0.1149	0.0177	1.0588	1.0705	1.002	0.0065	0.0286	0.0926	6.49153
rh_insula_area	0.1923	0.0195	1.1207	1.1477	1.0154	0.0074	0.1041	0.0499	9.86154		conn74	0.0683	0.0147	1.0375	1.0401	0.9987	0.0069	<0		4.64626		ND_PCs44	ND	0.157	0.0194	1.0833	1.0941	1.0024	0.0074	0.0256	0.0785	8.09278
rh_insula_thickness	0.1129	0.0193	1.0618	1.0923	1.0162	0.0077	0.1758	0.083	5.84974		conn75	0.0349	0.0152	1.0285	1.0298	1.0089	0.0067	0.2998	0.2259	2.29605		ND_PCs45	ND	0.1434	0.0192	1.0802	1.0879	1.003	0.007	0.0339	0.0799	7.46875
rh_isthmuscingulate_area	0.1625	0.0179	1.105	1.1205	1.0136	0.0065	0.1129	0.0543	9.07821		conn76	0.0136	0.0153	1.0135	1.0118	1.0034	0.0061	0.2883	0.518	0.888889		ND_PCs46	ND	0.1237	0.0192	1.0679	1.0789	1.0063	0.0068	0.0802	0.0862	6.44271
rh_isthmuscingulate_thickness	0.1785	0.0184	1.1144	1.1378	1.0179	0.0076	0.1297	0.055	9.70109		conn77	0.0705	0.0154	1.0466	1.0542	1.0119	0.0068	0.2193	0.1255	4.57792		ND_PCs47	ND	0.1128	0.0185	1.0618	1.0668	1.0002	0.0069	0.0035	0.1027	6.0973
rh_lateraloccipital_area	0.1707	0.0192	1.1113	1.1348	1.0223	0.0071	0.1657	0.0525	8.89062		conn78	0.0819	0.0148	1.0618	1.0572	1.0081	0.0061	0.1408	0.106	5.53378		ND_PCs48	ND	0.123	0.0187	1.0527	1.0743	1.002	0.0066	0.0267	0.0891	6.57754
rh_lateraloccipital_thickness	0.166	0.0167	1.1175	1.1248	1.0159	0.0068	0.1271	0.0547	9.94012		conn79	0.0608	0.0156	1.0375	1.0331	0.9959	0.0065	<0		3.89744		ND_PCs49	ND	0.086	0.0157	1.0496	1.0545	1.0035	0.0062	0.0638	0.1136	5.47771
rh_lateralorbitofrontal_area	0.166	0.0202	1.0926	1.1244	1.0134	0.0078	0.1074	0.063	8.21782		conn8	0.0408	0.0152	1.0375	1.037	1.012	0.0064	0.3259	0.1739	2.68421		ND_PCs50	ND	0.113	0.016	1.0649	1.0596	0.9935	0.0067	<0		7.0625
rh_lateralorbitofrontal_thickness	0.1109	0.0158	1.0772	1.0921	1.019	0.0062	0.2062	0.0675	7.01899		conn80	0.0724	0.0156	1.0405	1.0423	0.9979	0.0065	<0		4.64103		ND_PCs51	ND	0.1174	0.0176	1.071	1.0845	1.0152	0.0069	0.1806	0.0818	6.67045
rh_lingual_area	0.2568	0.0229	1.1364	1.1924	1.0214	0.0078	0.1115	0.0406	11.214		conn81	0.0403	0.0148	1.0285	1.0321	1.0077	0.0063	0.2406	0.1967	2.72297		ND_PCs52	ND	0.0638	0.0144	1.0405	1.0442	1.0066	0.0061	0.1498	0.1371	4.43056
rh_lingual_thickness	0.1769	0.0166	1.1019	1.1207	1.0036	0.0072	0.0295	0.0596	10.6566		conn82	0.0779	0.0165	1.0405	1.049	1.0009	0.0065	0.0186	0.1325	4.72121		ND_PCs53	ND	0.1222	0.0183	1.0527	1.0719	1.0001	0.0072	0.0021	0.0996	6.6776
rh_medialorbitofrontal_area	0.0887	0.0136	1.0557	1.0707	1.011	0.0066	0.1561	0.0932	6.52206		conn83	0.0856	0.0139	1.0527	1.052	0.9998	0.0062	<0		6.15827		ND_PCs54	ND	0.0909	0.0169	1.0649	1.0728	1.0188	0.0071	0.2588	0.0974	5.3787
rh_medialorbitofrontal_thickness	0.1273	0.017	1.0802	1.0955	1.0103	0.0066	0.1077	0.0687	7.48824		conn84	0.0473	0.0142	1.0436	1.0415	1.0132	0.0063	0.3166	0.1513	3.33099		ND_PCs55	ND	0.1127	0.018	1.0679	1.071	1.0042	0.0071	0.059	0.1	6.26111
rh_middletemporal_area	0.1849	0.0234	1.1082	1.1352	1.0093	0.0083	0.0688	0.0611	7.90171		conn85	0.0521	0.016	1.0436	1.0416	1.0096	0.0062	0.2309	0.149	3.25625		ND_PCs56	ND	0.1161	0.0174	1.071	1.0747	1.0054	0.0065	0.0729	0.0866	6.67241
rh_middletemporal_thickness	0.1423	0.0145	1.0802	1.0884	0.9948	0.0061	<0		9.81379		conn86	0.0737	0.0165	1.0588	1.0536	1.0081	0.0069	0.1513	0.1282	4.46667		ND_PCs57	ND	0.0988	0.0164	1.071	1.0761	1.0181	0.0062	0.2383	0.0814	6.02439
rh_paracentral_area	0.1865	0.0221	1.1113	1.1313	1.0037	0.0077	0.0284	0.059	8.43891		conn87	0.0382	0.0147	1.0345	1.0355	1.0127	0.0066	0.3566	0.1853	2.59864		ND_PCs58	ND	0.0705	0.0167	1.0496	1.0521	1.01	0.0064	0.1922	0.1231	4.22156
rh_paracentral_thickness	0.1392	0.0168	1.0926	1.0933	1.001	0.0074	0.0108	0.0794	8.28571		conn88	0.0438	0.0164	1.0225	1.0242	0.997	0.0064	<0		2.67073		ND_PCs59	ND	0.1244	0.0166	1.071	1.0758	1.0023	0.0064	0.0305	0.084	7.49398
rh_parahippocampal_area	0.1709	0.0179	1.105	1.1258	1.0127	0.0068	0.101	0.0545	9.54749		conn89	0.0758	0.0145	1.0466	1.0423	0.9966	0.0065	<0		5.22759		ND_PCs60	ND	0.0534	0.0157	1.0345	1.0414	1.0106	0.0069	0.2572	0.1667	3.40127
rh_parahippocampal_thickness	0.1971	0.0194	1.127	1.151	1.0177	0.0075	0.1173	0.0494	10.1598		conn9	0.0521	0.0166	1.0496	1.0466	1.0147	0.0068	0.3163	0.1449	3.13855		ND_PCs61	ND	0.1245	0.0187	1.0649	1.0721	0.9976	0.0069	<0		6.65775
rh_parsopercularis_area	0.1309	0.0147	1.0772	1.0823	0.9963	0.0064	<0		8.90476		conn90	0.0443	0.0133	1.0345	1.0347	1.0079	0.0058	0.2278	0.1659	3.33083		ND_PCs62	ND	0.1224	0.0199	1.0772	1.0845	1.0127	0.0074	0.1507	0.0875	6.15075
rh_parsopercularis_thickness	0.0812	0.0161	1.0496	1.0588	1.0051	0.0065	0.0874	0.1109	5.04348		conn91	0.0486	0.0166	1.0285	1.0319	1.0017	0.0064	0.0545	0.2006	2.92771		ND_PCs63	ND	0.1094	0.0167	1.0649	1.0672	1.0027	0.0063	0.0395	0.0938	6.5509
rh_parsorbitalis_area	0.1086	0.0152	1.0679	1.0804	1.0087	0.0064	0.108	0.0791	7.14474		conn92	0.0595	0.0155	1.0527	1.0452	1.0087	0.0061	0.1935	0.1358	3.83871		ND_PCs64	ND	0.0988	0.0172	1.0802	1.0786	1.0199	0.0066	0.2531	0.0834	5.74419
rh_parsorbitalis_thickness	0.0651	0.0146	1.0496	1.0497	1.0062	0.0062	0.1246	0.1251	4.4589		conn93	0.1099	0.0177	1.0557	1.0638	0.9965	0.0063	<0		6.20904		ND_PCs65	ND	0.1176	0.0181	1.071	1.0832	1.0148	0.0068	0.1782	0.0822	6.49724
rh_parstriangularis_area	0.1056	0.0166	1.0741	1.0865	1.0159	0.0071	0.1833	0.0822	6.36145		conn94	0.0852	0.0153	1.0649	1.0578	1.0061	0.0065	0.1063	0.1128	5.56863		ND_PCs66	ND	0.1024	0.0174	1.0618	1.0633	1.0021	0.0071	0.0325	0.1123	5.88506
rh_parstriangularis_thickness	0.098	0.0151	1.0527	1.0635	0.9967	0.006	<0		6.49007		conn95	0.1349	0.0178	1.071	1.0792	0.996	0.0068	<0		7.57865		ND_PCs67	ND	0.0789	0.0169	1.0557	1.0629	1.0166	0.0067	0.2647	0.1058	4.66864
rh_pericalcarine_area	0.3076	0.0294	1.1651	1.2308	1.02	0.0076	0.0868	0.0331	10.4626		conn96	0.149	0.0185	1.0772	1.0863	0.9953	0.0065	<0		8.05405		ND_PCs68	ND	0.0968	0.0175	1.0466	1.0636	1.0067	0.0066	0.1057	0.1035	5.53143
rh_pericalcarine_thickness	0.1557	0.0182	1.1019	1.1134	1.009	0.007	0.079	0.0617	8.55495		conn97	0.0338	0.015	1.0375	1.0353	1.0144	0.006	0.4074	0.1713	2.25333		ND_PCs69	ND	0.1099	0.0175	1.0496	1.0678	1.0034	0.0069	0.0505	0.1015	6.28
rh_postcentral_area	0.1396	0.0179	1.0926	1.1015	1.0088	0.0069	0.0867	0.0682	7.79888		conn98	0.0521	0.0134	1.0315	1.0336	1.0016	0.0059	0.0465	0.1763	3.88806		ND_PCs70	ND	0.1117	0.0185	1.0588	1.0682	1.0019	0.0068	0.0272	0.0992	6.03784
rh_postcentral_thickness	0.166	0.02	1.105	1.1231	1.0132	0.0069	0.1071	0.0561	8.3		conn99	0.0784	0.0151	1.0436	1.0472	0.9995	0.0065	<0		5.19205		ND_PCs71	ND	0.1036	0.019	1.0588	1.0572	0.9942	0.0072	<0		5.45263
rh_posteriorcingulate_area	0.1575	0.0171	1.0802	1.0933	0.9873	0.0067	<0		9.21053		ContA	0.1512	0.0194	1.0833	1.0995	1.0087	0.0077	0.087	0.0777	7.79381		ND_PCs72	ND	0.1002	0.0175	1.071	1.0688	1.0091	0.0066	0.1319	0.0965	5.72571
rh_posteriorcingulate_thickness	0.167	0.0182	1.105	1.1209	1.0094	0.0066	0.0776	0.0544	9.17582		ContB	0.1668	0.0226	1.0833	1.1104	1.0102	0.0074	0.0927	0.0672	7.38053		ND_PCs73	ND	0.0739	0.0187	1.0466	1.0547	1.0102	0.007	0.1871	0.1288	3.95187
rh_precentral_area	0.1681	0.0237	1.0957	1.1193	1.0063	0.0081	0.0531	0.0683	7.09283		ContC	0.1359	0.0178	1.0833	1.0919	1.0086	0.0069	0.0941	0.0746	7.63483		ND_PCs74	ND	0.0843	0.0165	1.0466	1.0545	1.004	0.0069	0.0725	0.126	5.10909
rh_precentral_thickness	0.13	0.0169	1.0802	1.092	1.0055	0.0067	0.0599	0.0732	7.69231		DefaultA	0.1545	0.021	1.0864	1.1022	1.0086	0.0071	0.0844	0.0699	7.35714		ND_PCs75	ND	0.1324	0.0162	1.0741	1.0714	0.9938	0.0066	<0		8.17284
rh_precuneus_area	0.1885	0.0176	1.105	1.143	1.0144	0.0071	0.1007	0.0499	10.7102		DefaultB	0.1465	0.0194	1.0833	1.1014	1.0128	0.0067	0.1259	0.0664	7.55155		ND_PCs76	ND	0.1371	0.0185	1.0833	1.0881	1.0059	0.0072	0.0675	0.0813	7.41081
rh_precuneus_thickness	0.1318	0.0156	1.0864	1.0996	1.0116	0.0061	0.1165	0.0614	8.44872		DefaultC	0.1762	0.0213	1.0864	1.1113	1.0041	0.007	0.0369	0.0629	8.2723		ND_PCs77	ND	0.1314	0.0167	1.0618	1.0742	0.9962	0.006	<0		7.86826
rh_rostralanteriorcingulate_area	0.0701	0.0139	1.0496	1.0482	1.002	0.0059	0.0421	0.1231	5.04317		DorsAttnA	0.1142	0.0176	1.0588	1.0773	1.0084	0.0067	0.1081	0.0864	6.48864		ND_PCs78	ND	0.1227	0.0186	1.0618	1.0704	0.9984	0.0073	<0		6.59677
rh_rostralanteriorcingulate_thickness	0.0912	0.0157	1.0527	1.0684	1.0091	0.0063	0.1331	0.0925	5.80892		DorsAttnB	0.1236	0.0187	1.0741	1.0881	1.0133	0.0077	0.1508	0.0874	6.60963		ND_PCs79	ND	0.0762	0.0158	1.0436	1.044	0.9996	0.0064	<0		4.82278
rh_rostralmiddlefrontal_area	0.1727	0.0182	1.1082	1.1274	1.0132	0.0071	0.1037	0.0561	9.48901		LimbicA	0.2032	0.0209	1.1082	1.1372	1.0143	0.0072	0.1044	0.0523	9.72249		ND_PCs80	ND	0.067	0.0156	1.0375	1.037	0.9983	0.0057	<0		4.29487
rh_rostralmiddlefrontal_thickness	0.1207	0.0157	1.0802	1.0898	1.011	0.0068	0.1228	0.0761	7.6879		LimbicB	0.2178	0.0208	1.0988	1.1328	0.9977	0.0069	<0		10.4712		ND_PCs81	ND	0.1096	0.0168	1.0679	1.0688	1.005	0.0067	0.072	0.0973	6.52381
rh_superiorfrontal_area	0.1446	0.017	1.1019	1.1197	1.0249	0.0062	0.2081	0.0519	8.50588		SalVentAttnA	0.142	0.0192	1.0802	1.0967	1.0108	0.0071	0.112	0.0733	7.39583		ND_PCs82	ND	0.0943	0.0166	1.0496	1.0578	1.0014	0.0066	0.0244	0.1146	5.68072
rh_superiorfrontal_thickness	0.1536	0.0176	1.1019	1.1188	1.0171	0.0073	0.1438	0.0613	8.72727		SalVentAttnB	0.1337	0.0185	1.0833	1.0907	1.0106	0.0069	0.1174	0.0756	7.22703		ND_PCs83	ND	0.0589	0.0158	1.0345	1.0386	1.0037	0.0066	0.0959	0.1721	3.72785
rh_superiorparietal_area	0.1471	0.0157	1.0864	1.1068	1.0106	0.007	0.0993	0.0654	9.36943		SomMotA	0.1096	0.0178	1.0741	1.0828	1.0163	0.0071	0.1964	0.0862	6.1573		ND_PCs84	ND	0.053	0.0153	1.0405	1.035	1.0038	0.006	0.1081	0.1723	3.46405
rh_superiorparietal_thickness	0.1358	0.0178	1.0926	1.1049	1.015	0.0066	0.1433	0.0633	7.62921		SomMotB	0.0859	0.0175	1.0649	1.0734	1.0211	0.0074	0.2877	0.1005	4.90857		ND_PCs85	ND	0.078	0.0152	1.0436	1.0454	0.9995	0.0061	<0		5.13158
rh_superiortemporal_area	0.186	0.0263	1.1144	1.1524	1.0266	0.009	0.1746	0.0592	7.07224		TempPar	0.0991	0.0164	1.0649	1.0713	1.0109	0.0069	0.1529	0.0971	6.04268		ND_PCs86	ND	0.0669	0.0153	1.0405	1.0424	1.0032	0.0066	0.0753	0.1546	4.37255
rh_superiortemporal_thickness	0.2023	0.019	1.1144	1.1416	1.0061	0.0078	0.0434	0.0552	10.6474		VisCent	0.0739	0.0173	1.0436	1.052	1.007	0.0071	0.134	0.1364	4.27168		ND_PCs87	ND	0.0991	0.0179	1.0679	1.076	1.0171	0.0068	0.2249	0.0889	5.53631
rh_supramarginal_area	0.1234	0.0199	1.0649	1.0917	1.009	0.0072	0.0984	0.0791	6.20101		VisPeri	0.0744	0.0167	1.0466	1.0561	1.0108	0.007	0.1916	0.125	4.45509		ND_PCs88	ND	0.11	0.017	1.0588	1.0756	1.0101	0.0062	0.1333	0.0821	6.47059
rh_supramarginal_thickness	0.088	0.0178	1.0679	1.0758	1.017	0.008	0.2237	0.105	4.94382													ND_PCs89	ND	0.0889	0.0151	1.0649	1.0642	1.0121	0.006	0.1876	0.0927	5.88742
rh_temporalpole_area	0.1011	0.0144	1.0802	1.0823	1.0159	0.0061	0.1934	0.0741	7.02083													ND_PCs90	ND	0.0826	0.0167	1.0466	1.0438	0.9954	0.0066	<0		4.94611
rh_temporalpole_thickness	0.0798	0.0145	1.0496	1.058	1.0052	0.0067	0.0895	0.1164	5.50345													ND_PCs91	ND	0.1175	0.0174	1.0588	1.0682	0.9991	0.0066	<0		6.75287
rh_transversetemporal_area	0.1697	0.0168	1.1019	1.123	1.0098	0.0067	0.0795	0.0542	10.1012													ND_PCs92	ND	0.0776	0.0147	1.0527	1.0508	1.0045	0.0063	0.0887	0.125	5.27891
rh_transversetemporal_thickness	0.1402	0.0176	1.0895	1.1055	1.0112	0.007	0.1065	0.0662	7.96591													ND_PCs93	ND	0.0637	0.0148	1.0375	1.0354	0.998	0.0059	<0		4.30405
Right_Accumbens_area	0.2187	0.0198	1.127	1.1665	1.0218	0.0081	0.1307	0.0488	11.0455													ND_PCs94	ND	0.0332	0.0151	1.0285	1.0307	1.011	0.006	0.3574	0.1971	2.19868
Right_Amygdala	0.1912	0.02	1.1113	1.1407	1.0131	0.0073	0.0931	0.0516	9.56													ND_PCs95	ND	0.0607	0.0159	1.0345	1.0377	1.0014	0.0066	0.0382	0.1746	3.81761
Right_Caudate	0.3169	0.0238	1.1779	1.2325	1.022	0.0081	0.0947	0.035	13.3151													ND_PCs96	ND	0.0821	0.0158	1.0375	1.0438	0.9962	0.0066	<0		5.1962
Right_Cerebellum_Cortex	0.2719	0.0224	1.1459	1.1924	1.0111	0.0083	0.0576	0.0431	12.1384													ND_PCs97	ND	0.0882	0.0164	1.0436	1.048	0.9962	0.0061	<0		5.37805
Right_Cerebellum_White_Matter	0.3093	0.0261	1.1587	1.2207	1.0075	0.0082	0.034	0.037	11.8506													ND_PCs98	ND	0.1086	0.0173	1.0527	1.0638	1.0008	0.0063	0.013	0.0992	6.27746
Right_choroid_plexus	0.2784	0.0245	1.1428	1.2089	1.0219	0.0081	0.1048	0.0388	11.3633													ND_PCs99	ND	0.0725	0.017	1.0375	1.0453	1.003	0.0061	0.0665	0.1346	4.26471
Right_Hippocampus	0.2835	0.0242	1.1555	1.2091	1.0165	0.0081	0.079	0.0386	11.7149													ND_PCs100	ND	0.0662	0.0154	1.0285	1.0353	0.996	0.0069	<0		4.2987
Right_Inf_Lat_Vent	0.1169	0.0174	1.0895	1.0974	1.0177	0.0068	0.1819	0.0695	6.71839													ND_PCs101	ND	0.1286	0.0175	1.0618	1.0664	0.9903	0.0063	<0		7.34857
Right_Lateral_Ventricle	0.2802	0.0242	1.1364	1.2028	1.0098	0.0077	0.0482	0.0381	11.5785													ND_PCs102	ND	0.0872	0.016	1.0527	1.0588	1.0066	0.0062	0.1127	0.106	5.45
Right_Pallidum	0.2388	0.0193	1.1175	1.1547	0.9927	0.007	<0		12.3731													ND_PCs103	ND	0.0453	0.0155	1.0375	1.0447	1.0184	0.0064	0.4123	0.1439	2.92258
Right_Putamen	0.2852	0.0252	1.1555	1.215	1.0187	0.0078	0.0871	0.0362	11.3175													ND_PCs104	ND	0.0548	0.0161	1.0375	1.0366	1.0038	0.0065	0.1034	0.1783	3.40373
Right_Thalamus_Proper	0.2655	0.0209	1.1364	1.1842	1.0054	0.0076	0.0295	0.0412	12.7033													ND_PCs105	ND	0.091	0.0159	1.0466	1.0504	0.9979	0.0062	<0		5.72327
Right_VentralDC	0.2775	0.0242	1.1523	1.1946	1.0046	0.0078	0.0234	0.0402	11.4669													ND_PCs106	ND	0.069	0.0151	1.0466	1.0533	1.0124	0.006	0.2336	0.1132	4.56954
																						ND_PCs107	ND	0.0647	0.0169	1.0527	1.0483	1.0089	0.0068	0.1837	0.1399	3.8284
																						ND_PCs108	ND	0.0975	0.0159	1.0527	1.05	0.9915	0.0064	<0		6.13208
																						ND_PCs109	ND	0.0912	0.0156	1.0557	1.0557	1.0031	0.0056	0.0548	0.1005	5.84615
																						ND_PCs110	ND	0.0789	0.0154	1.0375	1.0407	0.9933	0.0067	<0		5.12338
																						ND_PCs111	ND	0.0637	0.0172	1.0345	1.0334	0.9961	0.0063	<0		3.70349
																						ND_PCs112	ND	0.0584	0.0163	1.0345	1.0394	1.005	0.0063	0.1279	0.1607	3.58282
																						ND_PCs113	ND	0.0616	0.0152	1.0315	1.0412	1.005	0.0066	0.1213	0.1614	4.05263
																						ND_PCs114	ND	0.075	0.0168	1.0496	1.0541	1.0096	0.0063	0.1782	0.1159	4.46429
																						ND_PCs115	ND	0.0796	0.0179	1.0466	1.0507	1.0035	0.006	0.0696	0.1174	4.44693
																						ND_PCs116	ND	0.0859	0.0166	1.0436	1.055	1.0045	0.0055	0.0826	0.0994	5.1747
																						ND_PCs117	ND	0.0807	0.0145	1.0496	1.0505	1.0022	0.0059	0.0443	0.116	5.56552
																						ND_PCs118	ND	0.0931	0.0168	1.0588	1.0629	1.0074	0.0065	0.1184	0.1026	5.54167
																						ND_PCs119	ND	0.0942	0.0158	1.0436	1.0498	0.9942	0.0064	<0		5.96203
																						ND_PCs120	ND	0.0554	0.0175	1.0466	1.0414	1.0092	0.0066	0.2218	0.1593	3.16571
																						ND_PCs121	ND	0.0611	0.0158	1.0466	1.0483	1.0128	0.006	0.2648	0.1235	3.86709
																						ND_PCs122	ND	0.0656	0.0154	1.0496	1.052	1.0139	0.0059	0.2663	0.1133	4.25974
																						ND_PCs123	ND	0.0427	0.0155	1.0345	1.0301	1.0051	0.0062	0.1709	0.2069	2.75484
																						ND_PCs124	ND	0.0903	0.0179	1.0588	1.0549	1.0013	0.0067	0.0236	0.1228	5.04469
																						NF_PCs1	NF	0.2467	0.024	1.1175	1.1485	1.0034	0.0074	0.0231	0.0499	10.2792
																						NF_PCs2	NF	0.0083	0.0137	1.0046	1.0107	1.0058	0.0061	0.5399	0.5718	0.605839
																						NF_PCs3	NF	0.0773	0.0161	1.0405	1.0438	0.9975	0.0062	<0		4.80124
																						NF_PCs4	NF	0.0144	0.0139	1.0165	1.0244	1.0159	0.0061	0.6506	0.2503	1.03597
																						NF_PCs5	NF	0.225	0.0217	1.1175	1.1401	1.0069	0.0071	0.0494	0.0504	10.3687
																						NF_PCs6	NF	0.2468	0.0274	1.1113	1.1602	1.0145	0.0083	0.0905	0.0521	9.0073
																						NF_PCs7	NF	0.1259	0.0185	1.0833	1.0856	1.0122	0.0069	0.1419	0.0811	6.80541
																						NF_PCs8	NF	0.1156	0.019	1.071	1.0772	1.0099	0.0068	0.1283	0.0884	6.08421
																						NF_PCs9	NF	0.2001	0.0209	1.1113	1.1277	1.0068	0.0077	0.0533	0.0603	9.57416
																						NF_PCs10	NF	0.1611	0.0202	1.0802	1.102	1.0067	0.0073	0.0657	0.0716	7.97525
																						NF_PCs11	NF	0.142	0.0178	1.0833	1.0925	1.0093	0.0067	0.1005	0.0722	7.97753
																						NF_PCs12	NF	0.1109	0.0157	1.071	1.0772	1.0121	0.006	0.1564	0.0771	7.06369
																						NF_PCs13	NF	0.2473	0.0222	1.1301	1.1521	1.0056	0.0073	0.0369	0.0478	11.1396
																						NF_PCs14	NF	0.1947	0.0223	1.1082	1.1328	1.0166	0.007	0.1247	0.053	8.73094
																						NF_PCs15	NF	0.2432	0.025	1.1175	1.1594	1.0164	0.0078	0.1031	0.0488	9.728
																						NF_PCs16	NF	0.279	0.0254	1.1396	1.1855	1.0188	0.0084	0.1011	0.0451	10.9843
																						NF_PCs17	NF	0.292	0.0225	1.1396	1.1752	1.0018	0.0074	0.0105	0.042	12.9778
																						NF_PCs18	NF	0.2369	0.0225	1.1238	1.1483	1.0087	0.0074	0.0586	0.0497	10.5289
																						NF_PCs19	NF	0.1963	0.0203	1.1144	1.1213	1.0048	0.0068	0.0392	0.0558	9.66995
																						NF_PCs20	NF	0.1826	0.0184	1.0957	1.1117	1.0048	0.0063	0.0428	0.0567	9.92391
																						NF_PCs21	NF	0.2257	0.0194	1.1113	1.1228	0.9892	0.007	<0		11.634
																						NF_PCs22	NF	0.0605	0.0156	1.0405	1.0483	1.0123	0.0062	0.2551	0.1275	3.87821
																						NF_PCs23	NF	0.22	0.0232	1.1082	1.1372	1.0091	0.0083	0.0663	0.0607	9.48276
																						NF_PCs24	NF	0.1374	0.0174	1.0833	1.0925	1.011	0.0069	0.1184	0.0742	7.89655
																						NF_PCs25	NF	0.244	0.0213	1.127	1.1529	1.0113	0.0067	0.0741	0.0441	11.4554
																						NF_PCs26	NF	0.2307	0.0311	1.1175	1.1463	1.0049	0.0092	0.0333	0.0629	7.41801
																						NF_PCs27	NF	0.2344	0.0207	1.1238	1.1526	1.0117	0.0065	0.0766	0.0427	11.3237
																						NF_PCs28	NF	0.1582	0.0174	1.0864	1.0984	1.0046	0.0068	0.0463	0.0689	9.09195
																						NF_PCs29	NF	0.1586	0.021	1.0895	1.109	1.0148	0.0071	0.136	0.0653	7.55238
																						NF_PCs30	NF	0.2366	0.0243	1.1207	1.159	1.0162	0.0077	0.102	0.0483	9.73663
																						NF_PCs31	NF	0.2091	0.0184	1.1082	1.1241	1.0016	0.007	0.0132	0.0566	11.3641
																						NF_PCs32	NF	0.1443	0.018	1.0895	1.0977	1.0137	0.0069	0.1406	0.0708	8.01667
																						NF_PCs33	NF	0.185	0.0176	1.0926	1.1023	0.9941	0.0062	<0		10.5114
																						NF_PCs34	NF	0.1985	0.0206	1.1144	1.1311	1.0139	0.008	0.1064	0.0611	9.63592
																						NF_PCs35	NF	0.1761	0.018	1.0957	1.1122	1.0097	0.007	0.0864	0.0621	9.78333
																						NF_PCs36	NF	0.1373	0.0192	1.0957	1.0997	1.0187	0.0076	0.188	0.0759	7.15104
																						NF_PCs37	NF	0.2242	0.0216	1.1144	1.1428	1.0111	0.0076	0.0776	0.0533	10.3796
																						NF_PCs38	NF	0.1701	0.0203	1.0988	1.108	1.0062	0.007	0.0573	0.0652	8.37931
																						NF_PCs39	NF	0.1848	0.0218	1.1019	1.1118	1.0022	0.0078	0.0196	0.0701	8.47706
																						NF_PCs40	NF	0.1548	0.0209	1.0895	1.1085	1.0158	0.0074	0.1457	0.0682	7.4067
																						NF_PCs41	NF	0.1356	0.019	1.0649	1.0801	0.9988	0.0068	<0		7.13684
																						NF_PCs42	NF	0.1899	0.0236	1.0895	1.114	1.0009	0.0083	0.0076	0.0724	8.04661
																						NF_PCs43	NF	0.102	0.018	1.0588	1.0678	1.0073	0.0068	0.1074	0.1009	5.66667
																						NF_PCs44	NF	0.0935	0.0177	1.0527	1.0658	1.0108	0.0064	0.1645	0.097	5.28249
																						NF_PCs45	NF	0.1557	0.0199	1.0926	1.1039	1.0127	0.0071	0.1221	0.0681	7.82412
																						NF_PCs46	NF	0.1246	0.0203	1.0772	1.0976	1.0222	0.0066	0.2279	0.0675	6.13793
																						NF_PCs47	NF	0.1204	0.0172	1.0741	1.0851	1.0143	0.0065	0.1676	0.0766	7
																						NF_PCs48	NF	0.1849	0.0201	1.1082	1.1157	1.0048	0.007	0.0413	0.0605	9.199
																						NF_PCs49	NF	0.1483	0.0179	1.0741	1.0856	0.9998	0.007	<0		8.28492
																						NF_PCs50	NF	0.1843	0.0209	1.0926	1.108	0.9967	0.0066	<0		8.81818
																						NF_PCs51	NF	0.1334	0.0184	1.0679	1.0745	0.9949	0.0069	<0		7.25
																						NF_PCs52	NF	0.0856	0.0153	1.0557	1.0655	1.0155	0.006	0.2371	0.0915	5.59477
																						NF_PCs53	NF	0.1088	0.0174	1.0557	1.0687	1.003	0.0069	0.0436	0.1004	6.25287
																						NF_PCs54	NF	0.098	0.0164	1.0527	1.0638	1.0061	0.0057	0.0961	0.0895	5.97561
																						NF_PCs55	NF	0.1045	0.0188	1.0649	1.0627	1.0017	0.007	0.0275	0.111	5.55851
																						NF_PCs56	NF	0.1438	0.0174	1.0772	1.0873	1.0027	0.0067	0.0308	0.0764	8.26437
																						NF_PCs57	NF	0.1166	0.0173	1.0527	1.0683	0.9998	0.0064	<0		6.73988
																						NF_PCs58	NF	0.0187	0.0125	1.0315	1.0264	1.0153	0.0054	0.582	0.2032	1.496
																						NF_PCs59	NF	0.1417	0.0176	1.0802	1.088	1.0045	0.006	0.0517	0.0681	8.05114
																						NF_PCs60	NF	0.1023	0.0178	1.0436	1.0519	0.991	0.0075	<0		5.74719
																						NF_PCs61	NF	0.1081	0.0185	1.0772	1.0827	1.0181	0.0068	0.2194	0.0826	5.84324
																						NF_PCs62	NF	0.0913	0.0213	1.0588	1.0616	1.0059	0.0076	0.0964	0.1228	4.28638
																						NF_PCs63	NF	0.1059	0.0178	1.0557	1.0684	1.0065	0.0065	0.0946	0.0946	5.94944
																						NF_PCs64	NF	0.0776	0.0177	1.0527	1.0583	1.0128	0.0065	0.2187	0.1115	4.38418
																						NF_PCs65	NF	0.1249	0.0163	1.0618	1.0737	0.9997	0.0064	<0		7.66258
																						NF_PCs66	NF	0.0911	0.0185	1.0496	1.0669	1.0127	0.0066	0.1902	0.0993	4.92432
																						NF_PCs67	NF	0.1268	0.0177	1.0466	1.0636	0.9887	0.0062	<0		7.16384
																						NF_PCs68	NF	0.0894	0.0156	1.0557	1.0591	1.0065	0.0053	0.1107	0.089	5.73077
																						NF_PCs69	NF	0.1039	0.0182	1.0557	1.06	0.9981	0.0066	<0		5.70879
																						NF_PCs70	NF	0.0801	0.0165	1.0436	1.0575	1.0105	0.0065	0.1829	0.1135	4.85455
																						NF_PCs71	NF	0.0945	0.0163	1.0588	1.0596	1.0039	0.0067	0.0653	0.112	5.79755
																						NF_PCs72	NF	0.0982	0.0192	1.0466	1.0524	0.9934	0.007	<0		5.11458
																						NF_PCs73	NF	0.0765	0.0171	1.0375	1.0436	0.9988	0.0056	<0		4.47368
																						NF_PCs74	NF	0.1183	0.0152	1.0679	1.0662	0.9971	0.0061	<0		7.78289
																						NF_PCs75	NF	0.074	0.0159	1.0588	1.0578	1.0146	0.0066	0.2533	0.1138	4.65409
																						NF_PCs76	NF	0.1287	0.0184	1.0527	1.0614	0.9858	0.007	<0		6.99457
																						NF_PCs77	NF	0.0727	0.0136	1.0375	1.0392	0.9972	0.0051	<0		5.34559
																						NF_PCs78	NF	0.0837	0.0154	1.0557	1.0613	1.0127	0.0063	0.2076	0.1027	5.43506
																						NF_PCs79	NF	0.0818	0.0164	1.0527	1.0553	1.0078	0.0064	0.1402	0.1162	4.9878
																						NF_PCs80	NF	0.0883	0.0151	1.0375	1.0424	0.991	0.0061	<0		5.84768
																						NF_PCs81	NF	0.098	0.0164	1.0557	1.0598	1.0009	0.0063	0.0158	0.1052	5.97561
																						NF_PCs82	NF	0.0785	0.0158	1.0405	1.0417	0.9953	0.0064	<0		4.96835
																						NF_PCs83	NF	0.0875	0.0162	1.0557	1.0616	1.0098	0.0063	0.159	0.103	5.40123
																						NF_PCs84	NF	0.0763	0.0168	1.0405	1.046	1.0007	0.0064	0.0145	0.1396	4.54167
																						NF_PCs85	NF	0.0397	0.0157	1.0375	1.0441	1.0207	0.0062	0.469	0.1398	2.52866
																						NF_PCs86	NF	0.071	0.0186	1.0375	1.0491	1.007	0.007	0.1421	0.1423	3.8172
																						NF_PCs87	NF	0.0835	0.0166	1.0375	1.045	0.9958	0.0066	<0		5.03012

## Sheet: 2. UKB MOSTest loci
Data 2. Genome-wide significant (5E-8/3) loci identified through MOSTest in UK Biobank
Locus = locus number; CHR = chromosome; LEAD_SNP = top lead SNP assigned to this locus; MinBP = basepair starting position of this locus; MaxBP = basepair ending position of this locus; PVAL = p-value of the lead SNP. Note that loci with only one SNP were greyed out, because of potentially being a false positive.
Multimodal									sMRI									dMRI									fMRI
Locus	CHR	LEAD_SNP	LEAD_BP	MinBP	MaxBP	PVAL	is locus lead		Locus	CHR	LEAD_SNP	LEAD_BP	MinBP	MaxBP	PVAL	is locus lead		Locus	CHR	LEAD_SNP	LEAD_BP	MinBP	MaxBP	PVAL	is locus lead		Locus	CHR	LEAD_SNP	LEAD_BP	MinBP	MaxBP	PVAL	is locus lead
1	1	rs35301881	1681665	1678911	1878628	1.57937e-09	FALSE		1	1	rs4648620	1680036	1678911	1879084	1.05037e-09	TRUE		1	1	rs10797342	2797856	2791891	2802348	1.89966e-22	TRUE		1	1	rs6661141	22248466	22233670	22286707	1.39003e-08	TRUE
1	1	rs2459995	2024256	1987993	2024256	5.81794e-09	FALSE		1	1	rs13303058	2005909	2005909	2005909	3.7164e-09	FALSE		2	1	rs12734068	10376803	10209557	10481475	1.67386e-09	TRUE		2	1	rs61784835	47974123	47945825	47993332	7.26982e-17	TRUE
1	1	rs13303058	2005909	2005909	2005909	1.22443e-11	TRUE		2	1	rs6656067	2791891	2791891	2802348	3.41266e-17	TRUE		3	1	rs71647039	12430374	12329295	12546694	8.91286e-10	TRUE		3	1	rs11210195	73749283	73307627	74077588	1.35666e-08	TRUE
2	1	rs6656067	2791891	2782593	2802348	6.48067e-33	TRUE		3	1	rs12028814	3122321	3119118	3149408	8.07437e-21	TRUE		4	1	rs3170740	17312743	17275895	17412501	4.52915e-21	TRUE		4	2	rs7601767	48277490	48177487	48324044	1.76505e-15	TRUE
3	1	rs11803063	3129182	3121877	3147909	1.20481e-15	TRUE		4	1	rs34222941	3526241	3518487	3530591	2.76373e-09	TRUE		5	1	rs4911987	19721503	19680558	19785944	6.65894e-09	FALSE		5	2	rs12990792	57993568	57942325	58484172	4.97104e-13	TRUE
4	1	rs12048319	6851124	6821008	6963417	2.87996e-11	TRUE		5	1	rs12048319	6851124	6821008	6963417	4.86858e-12	TRUE		5	1	rs12408663	19968058	19820158	19973920	2.23633e-14	TRUE		6	2	rs62158169	114081827	114065390	114115374	3.95734e-52	TRUE
5	1	rs12130857	7791461	7784658	7794111	3.73072e-10	TRUE		6	1	rs12028339	7784902	7784658	7798902	3.39371e-13	TRUE		6	1	rs10916892	21201325	21035149	21537562	3.75155e-13	TRUE		7	2	rs10930040	162894766	162797621	162908664	4.76643e-12	TRUE
6	1	rs111877086	9702591	9599648	9750826	2.77166e-10	TRUE		7	1	rs188880781	10432721	10209557	10481475	3.02686e-09	TRUE		7	1	rs12404660	22458794	22348409	22473410	7.5103e-11	TRUE		8	3	rs9310523	17626394	17249128	17832829	6.0821e-11	TRUE
7	1	rs12734068	10376803	10209557	10481475	2.95675e-10	TRUE		8	1	rs1801133	11856378	11856378	11856378	3.09826e-10	TRUE		8	1	rs12139776	23410140	23285856	23551233	2.74116e-11	TRUE		9	3	rs7627971	85414291	85397049	85755008	2.84901e-12	TRUE
8	1	rs4845898	12339619	12329295	12546694	8.41126e-12	TRUE		9	1	rs12125606	12546694	12329295	12546694	2.41956e-09	TRUE		8	1	rs11805867	23522001	23293972	23653041	7.47022e-10	FALSE		10	3	rs7631875	88595548	88472522	88636898	5.5548e-09	TRUE
9	1	rs12401417	14976126	14949884	14985595	4.12835e-09	TRUE		10	1	rs7530538	14981240	14966380	14985595	1.27454e-09	TRUE		9	1	rs4072980	38456106	38397341	38463504	6.55931e-09	TRUE		11	3	rs55884669	89242480	89041916	90502283	1.98417e-10	FALSE
10	1	rs11260715	16607969	16546966	16720112	1.09973e-10	TRUE		11	1	rs4920605	17315425	17275895	17414063	3.4123e-25	TRUE		10	1	rs61779308	39938257	39551488	40088043	1.34814e-13	TRUE		11	3	rs35124509	89521693	89121394	90503193	3.38544e-68	TRUE
11	1	rs4920605	17315425	17275895	17429774	2.7479e-35	TRUE		12	1	rs742069	18991004	18952034	19003299	4.99034e-11	TRUE		11	1	rs3120047	43764084	43760070	44188719	1.51033e-13	TRUE		11	3	rs11706497	89538366	89320607	89986280	5.4236e-10	FALSE
12	1	rs4912091	19751583	19680558	19789558	9.67524e-11	FALSE		13	1	rs12408663	19968058	19819745	19973920	1.13195e-23	TRUE		12	1	rs12027345	46239991	46021630	46605728	3.00698e-11	TRUE		12	3	rs2279829	147106319	147091726	147268599	2.15156e-19	TRUE
12	1	rs12408663	19968058	19819745	19973920	2.21409e-26	TRUE		14	1	rs4654730	21229286	21045726	21569353	7.09923e-13	TRUE		13	1	rs12057184	47706240	47659445	47709201	2.10626e-10	FALSE		13	5	rs140083818	93150564	92683607	93537741	5.18121e-12	FALSE
13	1	rs10916861	21104104	21030372	21569353	3.48221e-20	TRUE		15	1	rs6658920	22257739	22219012	22312823	5.08592e-10	FALSE		13	1	rs61784835	47974123	47668936	48001930	5e-324	TRUE		13	5	rs35797348	93284879	93008722	93427260	2.79294e-13	TRUE
14	1	rs6661141	22248466	22193202	22345647	8.42146e-19	TRUE		15	1	rs2501261	22411177	22353327	22475649	2.15117e-12	TRUE		13	1	rs512014	47997658	47946305	47997658	2.34997e-18	FALSE		14	5	rs7718956	94043608	93823951	94079820	1.49333e-09	TRUE
14	1	rs2235529	22450487	22347396	22491843	1.29833e-15	FALSE		15	1	rs112943651	22645195	22637589	22650546	1.477e-11	FALSE		13	1	rs11588699	47990199	47990199	48002204	4.65255e-11	FALSE		15	6	rs2071278	32165444	29970960	32743744	7.88046e-10	TRUE
14	1	rs12135916	22470115	22353327	22470115	1.08879e-12	FALSE		16	1	rs75978447	23510830	23293972	23551969	4.00702e-11	TRUE		14	1	rs11584472	51114503	50829879	51532590	9.4673e-17	TRUE		16	6	rs6935113	39535678	39464712	39630464	1.44987e-09	TRUE
14	1	rs10917176	22545297	22539813	22587493	1.20406e-09	FALSE		16	1	rs638722	23697617	23579767	23715696	1.10144e-10	FALSE		14	1	rs59851927	51586945	51535380	51776342	2.16634e-09	FALSE		17	6	rs9463085	45316247	44680808	45360194	2.67284e-11	TRUE
15	1	rs17278869	23414209	23283362	23653041	4.72181e-16	TRUE		17	1	rs16826069	39797055	39551488	40087764	2.57955e-12	TRUE		15	1	rs11206127	53713549	53656293	53752640	1.73492e-18	TRUE		18	6	rs72932805	96902933	96841762	97067047	9.02355e-16	TRUE
15	1	rs12139776	23410140	23285856	23703118	1.9335e-12	FALSE		18	1	rs66559745	43844168	43760070	43950265	3.30116e-14	TRUE		16	1	rs75467557	56169575	56123510	56169575	1.14691e-11	TRUE		19	7	rs798497	2795957	2752152	2912928	1.23422e-09	TRUE
15	1	rs71514234	23331645	23331645	23574677	1.94407e-09	FALSE		19	1	rs12025621	46228391	45902141	46641741	8.57297e-19	TRUE		17	1	rs2806441	61788002	61774969	61839973	1.47541e-12	TRUE		20	7	rs1560478	14624270	14622269	14646225	6.69641e-09	FALSE
15	1	rs61777131	23678811	23579767	23715696	4.18306e-12	FALSE		20	1	rs6658111	47980916	47668936	48001930	5.01583e-125	TRUE		18	1	rs2819130	64231541	64183430	64257297	2.83242e-16	TRUE		20	7	rs55766546	14741152	14736036	14742864	4.37511e-11	TRUE
16	1	rs9438623	26755919	26752992	26902694	1.8038e-11	TRUE		20	1	rs11588699	47990199	47990199	48002204	2.09422e-18	FALSE		19	1	rs11208378	64650182	64617327	64658060	8.07801e-16	TRUE		21	8	rs332037	8722675	8548117	8730488	5.89482e-09	TRUE
17	1	rs4360494	38455891	38386727	38463504	1.8062e-10	TRUE		21	1	rs12137221	50182298	49431764	50591851	1.25936e-09	FALSE		20	1	rs2780818	65307994	65188498	65347041	3.28503e-14	TRUE		22	8	rs28452766	99380448	99369325	99382295	9.99392e-10	TRUE
18	1	rs112205225	39587388	39551488	40088043	4.12087e-21	TRUE		21	1	rs2487824	51462439	50785294	51762087	2.31277e-30	TRUE		21	1	rs12130591	85904985	85775217	85918357	5.12196e-14	TRUE		23	8	rs13264791	120013090	119904557	120063542	1.05458e-09	TRUE
19	1	rs3120047	43764084	43760070	44141149	4.17271e-21	TRUE		21	1	rs12564956	50896007	50889691	51123315	7.74184e-12	FALSE		22	1	rs1085563	89284108	89098380	89442733	6.97759e-09	TRUE		24	9	rs11143801	71426328	71405511	71558377	2.42216e-09	TRUE
19	1	rs11210901	44124703	44017816	44245777	1.46115e-09	FALSE		21	1	rs12086999	51589653	51510942	51958700	5.3406e-10	FALSE		23	1	rs1556563	93034221	92664966	93035020	1.12101e-08	TRUE		25	9	rs28496034	98278332	98216876	98283093	2.58491e-09	TRUE
20	1	rs12025621	46228391	45901370	46640606	4.59306e-21	TRUE		22	1	rs11206132	53739185	53660773	53752134	6.21801e-15	TRUE		24	1	rs797675	93674226	93539212	94007922	3.65455e-17	TRUE		26	10	rs57866767	96023077	95971321	96600732	1.57822e-48	TRUE
21	1	rs6701381	47704240	47659445	47709201	3.72683e-10	FALSE		23	1	rs12031794	54121818	54119578	54193701	4.68337e-09	TRUE		25	1	rs35619352	101044028	100950433	101183396	5.62216e-09	TRUE		26	10	rs555782	96148536	96132617	96712400	4.5685e-10	FALSE
21	1	rs6658111	47980916	47668936	48001930	0	TRUE		24	1	rs6690450	54854079	54834528	54918666	4.19059e-27	TRUE		26	1	rs1841841	103351955	103210619	103703521	1.48943e-19	TRUE		27	10	rs11245347	126427037	126297670	126560286	1.1608e-26	TRUE
21	1	rs146060000	47811971	47710154	47942225	1.27056e-09	FALSE		25	1	rs6700588	56099371	56099371	56185027	1.22862e-09	TRUE		26	1	rs12569258	103651212	103519589	103756973	4.4065e-10	FALSE		28	10	rs7084359	134297562	134267846	134334476	1.00197e-35	TRUE
21	1	rs512014	47997658	47946305	47997658	1.93278e-16	FALSE		26	1	rs66864104	58539350	58537361	58561329	6.62913e-19	TRUE		27	1	rs2360635	110604747	110525630	110637394	4.0943e-09	TRUE		28	10	rs80226362	134413500	134413500	134459388	1.51428e-08	FALSE
21	1	rs11588699	47990199	47990199	48002204	6.06247e-21	FALSE		27	1	rs1884368	61839973	61839973	61839973	1.14491e-10	TRUE		28	1	rs3790598	113196896	113055023	113247563	1.36244e-19	TRUE		29	11	rs6590919	101646567	101646567	101894471	7.34928e-09	TRUE
22	1	rs7521155	50148204	49432935	50588665	1.61169e-09	FALSE		28	1	rs7526446	63167984	62900811	63199936	1.7114e-12	TRUE		28	1	rs61818800	113148571	113064468	113247713	6.82642e-12	FALSE		30	11	rs10736520	122136470	122089589	122196210	3.25368e-13	TRUE
22	1	rs11584472	51114503	50785294	51750909	9.93201e-38	TRUE		29	1	rs1627221	64215320	64169703	64256988	6.80263e-22	TRUE		29	1	rs10923715	119535334	119448908	119768519	4.83377e-18	TRUE		31	12	rs11175753	65802055	65762058	65915317	5.90176e-09	TRUE
22	1	rs59851927	51586945	50882506	51776342	7.21469e-12	FALSE		30	1	rs61731122	65098309	65073509	65098309	6.65565e-11	TRUE		29	1	rs12141651	119492703	119450102	119501103	3.03512e-09	FALSE		32	12	rs4842318	80044167	79829887	80088578	3.07017e-10	TRUE
22	1	rs12564956	50896007	50889691	51123315	1.18662e-08	FALSE		31	1	rs2025087	67520140	67365034	67520140	3.02885e-09	TRUE		30	1	rs11205303	149906413	149892872	149927034	6.50457e-13	FALSE		33	12	rs12146713	106476805	106476805	106510413	3.62903e-09	TRUE
23	1	rs11206127	53713549	53656293	53752640	1.51892e-27	TRUE		32	1	rs1808596	68627943	68581947	68628372	2.06238e-15	TRUE		30	1	rs58395667	150193165	149998923	150514149	3.4786e-09	FALSE		34	14	rs160459	59074136	59064730	59092075	6.66123e-09	TRUE
24	1	rs6664992	54846586	54834528	54878676	2.31715e-13	TRUE		33	1	rs11161617	85913538	85775217	85918357	1.0843e-14	TRUE		30	1	rs198325	150937405	150250636	151135855	2.60174e-16	TRUE		35	14	rs2164950	59627631	59588323	59805480	9.80286e-12	TRUE
25	1	rs6700588	56099371	56081371	56187860	1.05864e-11	FALSE		33	1	rs148330006	86048526	86032290	86048526	6.43987e-09	FALSE		30	1	rs6693567	150510660	150262270	150510660	5.9344e-11	FALSE		36	17	rs1964703	19257124	19138174	19299144	2.14683e-14	TRUE
25	1	rs75467557	56169575	56122967	56169575	1.84145e-12	TRUE		34	1	rs1395715	86648519	86573546	86685846	1.84654e-11	TRUE		31	1	rs9426935	153769400	153753725	154236452	6.66023e-20	TRUE		37	17	rs2696606	44318863	43399058	44863413	3.29786e-15	TRUE
26	1	rs2404715	57008778	56915593	57016131	7.14885e-09	TRUE		35	1	rs11162010	87881215	87862587	87889118	8.294e-11	TRUE		32	1	rs72704117	155175089	154848581	156078755	5.85165e-29	TRUE		38	17	rs3895874	47047868	46957696	47047868	1.59216e-09	TRUE
27	1	rs66864104	58539350	58537361	58561329	2.22301e-19	TRUE		36	1	rs305443	88211509	88196463	88229973	4.043e-10	FALSE		32	1	rs11589479	155033308	155013708	155822629	1.70437e-24	FALSE		39	19	rs73006822	13109955	13109763	13165884	4.05149e-11	TRUE
28	1	rs61788402	59318098	59317534	59332116	5.39532e-11	TRUE		36	1	rs2991716	88423966	88423397	88435308	8.83416e-16	TRUE		32	1	rs45444697	155034632	155033918	155034632	9.74902e-16	FALSE		40	19	rs2043294	32207820	32200518	32208909	2.03615e-14	TRUE
29	1	rs1884368	61839973	61777050	61839973	1.66778e-15	TRUE		37	1	rs1034218	93049131	92941357	93400766	1.62743e-08	FALSE		32	1	rs822505	155846528	155199315	156041154	3.27789e-21	FALSE		41	19	rs429358	45411941	45387459	45428234	5.70723e-25	TRUE
30	1	rs4344355	63153953	62900811	63199936	2.74392e-11	TRUE		37	1	rs7553916	93644843	93539383	93891839	1.23782e-08	TRUE		33	1	rs3795736	156612932	156608926	156612932	1.53088e-09	TRUE		42	22	rs710119	47199148	47164865	47235837	3.93932e-10	TRUE
31	1	rs2819130	64231541	64169767	64257297	5.90271e-27	TRUE		38	1	rs4147804	94582227	94582227	94606077	2.37571e-11	TRUE		34	1	rs34720381	171455322	171415327	171516863	9.51511e-13	TRUE
32	1	rs61767670	64654125	64617327	64658060	9.48711e-18	TRUE		39	1	rs4908063	101030802	100943100	101084273	1.58594e-08	TRUE		35	1	rs9425757	173824813	173683954	173881871	1.22203e-08	TRUE
33	1	rs2780818	65307994	65188498	65347041	1.5084e-10	TRUE		40	1	rs12722976	103345744	103210619	103756973	8.47184e-16	TRUE		36	1	rs3795503	180905694	180905694	180909061	2.76922e-28	TRUE
34	1	rs4620509	67449941	67365034	67514591	4.01475e-10	TRUE		41	1	rs35023236	113085452	113054659	113252614	2.64518e-26	TRUE		36	1	rs4495657	180949131	180919151	181086122	9.66917e-22	FALSE
35	1	rs1808596	68627943	68581947	68628372	8.94059e-13	TRUE		41	1	rs3790612	113084146	113064468	113247713	4.62477e-16	FALSE		37	1	rs4403588	182980195	182942202	183115341	1.21516e-08	TRUE
36	1	rs7554711	82944702	82899826	82962840	1.72466e-09	TRUE		41	1	rs188334139	113070079	113070079	113175173	8.52812e-10	FALSE		38	1	rs10801621	197649941	197311971	197857845	1.62242e-14	TRUE
37	1	rs12726532	85915373	85775217	85939854	4.10646e-19	TRUE		42	1	rs55696509	119686656	119504361	119768519	4.30021e-12	TRUE		39	1	rs6684220	205132378	205012198	205261427	6.85964e-11	TRUE
38	1	rs7535519	86657841	86573546	86685846	3.53113e-09	TRUE		42	1	rs12724488	119795854	119795854	119799317	4.48257e-09	FALSE		40	1	rs823074	205774839	205646278	205801872	3.80148e-18	TRUE
39	1	rs305417	88228110	88196463	88229973	1.01634e-08	FALSE		43	1	rs4970935	150504062	150247311	150515021	2.75298e-13	TRUE		41	1	rs12725078	206623685	206614441	206635570	6.16798e-09	TRUE
39	1	rs3008452	88429257	88423397	88444915	3.69014e-10	TRUE		43	1	rs3754211	150951857	150552330	150958977	1.1065e-09	FALSE		42	1	rs3849274	208021557	207885881	208038684	3.93268e-12	TRUE
40	1	rs786906	89271574	89119253	89382664	1.47855e-08	TRUE		44	1	rs946682	153919756	153753725	154259275	1.2694e-15	TRUE		42	1	rs2745947	208179007	208088650	208179007	5.02234e-09	FALSE
41	1	rs1886683	92976023	92664966	93364156	2.5097e-11	FALSE		44	1	rs34752019	154026642	153756191	154270018	1.72318e-11	FALSE		42	1	rs1937156	208442977	208423057	208458908	7.93023e-10	FALSE
41	1	rs11164938	93939870	93539212	94007922	4.5857e-21	TRUE		45	1	rs72704117	155175089	154848581	156078376	1.00333e-14	FALSE		43	1	rs2601645	215185552	215132864	215761794	6.71797e-31	FALSE
42	1	rs2151846	94587687	94582227	94606077	6.08487e-11	TRUE		45	1	rs75925257	155138842	155013708	155822629	1.9094e-16	TRUE		43	1	rs1452628	215139887	215134041	215231546	6.94966e-81	TRUE
43	1	rs1198575	98562260	98298371	98562260	1.67426e-11	TRUE		45	1	rs4971091	155143768	155088350	155174106	8.49194e-09	FALSE		44	1	rs2378010	218947519	218938244	219053465	7.88396e-10	TRUE
44	1	rs35619352	101044028	100930254	101169328	9.32189e-14	TRUE		45	1	rs821551	155688580	155199315	156016356	1.06771e-12	FALSE		45	1	rs17749164	231897207	231897207	231900971	3.64039e-09	TRUE
45	1	rs12722976	103345744	103210619	103756973	2.57769e-25	TRUE		46	1	rs12134439	157044651	156884103	157054363	7.48791e-09	TRUE		46	1	rs7538011	243703344	243674094	244011843	9.2984e-09	TRUE
46	1	rs2360635	110604747	110525630	110637394	9.00102e-12	TRUE		47	1	rs1320566	159903634	159895979	159909242	1.63354e-12	TRUE		47	2	rs669952	4563477	4514301	4565310	1.18772e-09	TRUE
47	1	rs12728311	113144439	113054659	113252614	4.8386e-33	TRUE		48	1	rs11265395	160401230	160398842	160414093	1.681e-09	TRUE		48	2	rs6721975	5832667	5832667	5832667	8.70782e-09	TRUE
47	1	rs112363416	113107543	113064468	113247713	1.3766e-20	FALSE		49	1	rs6695609	166953866	166811970	166958710	4.4117e-13	TRUE		49	2	rs11683268	11529510	11526716	11529510	1.52621e-09	TRUE
48	1	rs10923715	119535334	119448908	119768519	3.28153e-21	TRUE		50	1	rs6691053	173868955	173848808	173868955	1.01968e-08	TRUE		50	2	rs72772496	16430349	16430349	16430349	6.8434e-21	TRUE
49	1	rs115650695	149982478	149844763	149997588	4.46146e-09	FALSE		51	1	rs6693283	178740427	178740427	178910830	6.29541e-16	TRUE		51	2	rs4637120	18701627	18676203	18722424	6.83987e-31	TRUE
49	1	rs11205303	149906413	149892872	149927034	5.47451e-14	FALSE		52	1	rs13306728	179312559	179307218	179497046	5.14716e-10	TRUE		52	2	rs1561271	19441388	19268232	19461524	5.19384e-09	TRUE
49	1	rs267738	150940625	149998923	151134961	1.13145e-19	TRUE		53	1	rs3795503	180905694	180905694	180909061	5.37415e-14	FALSE		53	2	rs72796106	23901362	23879268	24257682	1.50716e-08	TRUE
49	1	rs1260387	150371448	150247311	150511628	3.02219e-18	FALSE		53	1	rs6680541	180949780	180936457	181099494	6.66207e-27	TRUE		54	2	rs7575465	27291661	26961166	27386087	1.71274e-22	TRUE
50	1	rs9426935	153769400	153743317	154270018	1.00454e-23	TRUE		53	1	rs3747955	181058313	181029082	181066338	2.62497e-15	FALSE		54	2	rs75017471	27187217	27029111	28189637	1.13144e-09	FALSE
51	1	rs72704117	155175089	154848581	156190363	7.77743e-39	TRUE		54	1	rs4652758	182975100	182927317	183144723	1.84117e-09	TRUE		55	2	rs13388394	33764176	33755460	33764176	1.38621e-10	TRUE
51	1	rs74677851	155017432	155013708	155026942	2.09304e-13	FALSE		54	1	rs10911317	183316328	183282575	183403843	4.68331e-09	FALSE		56	2	rs6708545	36581467	36578013	36646343	1.30402e-08	TRUE
51	1	rs4390169	155106054	155026942	155822629	5.06888e-34	FALSE		55	1	rs6428419	197815963	197311971	197857845	3.23533e-11	TRUE		57	2	rs1861435	37075013	37047901	37278206	5.47509e-44	TRUE
51	1	rs6670477	155861810	155273869	156041154	4.56909e-27	FALSE		55	1	rs12738134	197470756	197342380	197781198	5.61468e-11	FALSE		58	2	rs6706731	37700263	37678734	37816428	1.34333e-10	FALSE
51	1	rs11264434	156057327	156049538	156074020	6.70272e-09	FALSE		56	1	rs169850	200929144	200874229	201024059	1.14371e-11	TRUE		58	2	rs12477217	37895784	37887646	37903370	6.24726e-11	TRUE
52	1	rs822438	156894006	156894006	157061220	4.21612e-12	TRUE		57	1	rs113817010	205104581	205012198	205268803	1.96445e-12	TRUE		59	2	rs10206972	42127887	42106897	42130121	1.38834e-08	FALSE
53	1	rs12139175	159902786	159895979	159909242	1.64389e-10	TRUE		58	1	rs1772143	205799987	205646278	205921352	1.07496e-32	TRUE		59	2	rs11902166	42282829	42216386	42306258	3.76281e-15	TRUE
54	1	rs6659754	170561404	170560604	170642899	1.02636e-09	TRUE		59	1	rs2796242	208029061	207912179	208038684	1.57244e-13	TRUE		60	2	rs72881068	43690860	43451957	43864089	1.34696e-10	TRUE
55	1	rs34720381	171455322	171415327	171516863	7.17196e-15	TRUE		60	1	rs1452628	215139887	215134041	215231643	4.6354e-39	TRUE		61	2	rs741813	45167886	45121466	45175585	3.8032e-15	TRUE
56	1	rs7544605	173783493	173576720	175001850	4.58947e-11	TRUE		60	1	rs2601645	215185552	215137289	215761794	9.31574e-31	FALSE		61	2	rs3914639	45401803	45396470	45404169	9.4192e-11	FALSE
57	1	rs3766640	178827062	178740427	178872779	1.30438e-10	TRUE		60	1	rs2363563	215286106	215215692	215649097	3.27485e-11	FALSE		62	2	rs7601767	48277490	48011021	48755477	8.56035e-24	TRUE
58	1	rs3753526	179319541	179307218	179497046	6.55097e-13	TRUE		61	1	rs17600	223934720	223884232	224049363	4.68102e-10	TRUE		63	2	rs79272390	54615325	54429834	54615325	2.52984e-21	TRUE
59	1	rs3795503	180905694	180905694	180909061	4.14856e-32	FALSE		62	1	rs60079575	227333141	227217725	227524673	6.21965e-11	TRUE		63	2	rs11898505	54684557	54617504	54684666	1.68493e-10	FALSE
59	1	rs10753232	180950126	180919151	181099494	3.96142e-41	TRUE		63	1	rs12029076	228272687	228112121	228391808	7.89045e-11	TRUE		63	2	rs74673744	54641962	54627639	54684398	1.38443e-09	FALSE
59	1	rs3747955	181058313	181029082	181066338	1.06938e-15	FALSE		64	1	rs2449	236379149	236348263	236429953	1.09705e-08	TRUE		63	2	rs2971885	54903187	54687254	54969379	5.3941e-12	FALSE
60	1	rs4403588	182980195	182942202	183115341	9.56894e-12	TRUE		65	1	rs1058304	243664857	243639218	244025317	2.71122e-18	TRUE		64	2	rs7596872	56128091	55992140	56257941	3.02409e-21	TRUE
61	1	rs10801621	197649941	197311971	197857845	3.58264e-17	TRUE		66	1	rs1069219	245580406	245574714	245582111	1.74777e-12	TRUE		65	2	rs1356545	58123798	57942987	58484172	2.615e-17	TRUE
61	1	rs12134279	197781198	197342380	197813558	6.33839e-11	FALSE		67	2	rs669952	4563477	4511132	4579292	4.82818e-18	TRUE		66	2	rs149801367	60647456	60603602	60726427	5.42455e-15	TRUE
62	1	rs1267119	201618264	201618264	201645609	7.3558e-10	TRUE		68	2	rs146674571	5134583	5122799	5196821	1.10305e-08	TRUE		67	2	rs6743531	65974233	65937041	66006558	1.56015e-47	TRUE
62	1	rs10920254	201767474	201760981	201771056	1.49903e-08	FALSE		69	2	rs6721975	5832667	5832667	5832667	3.22558e-13	TRUE		68	2	rs11688735	71873433	71873433	71905414	2.66151e-09	FALSE
63	1	rs871297	203039794	203016320	203041457	1.48405e-09	TRUE		70	2	rs1546598	11350090	11300732	11503081	5.36423e-10	FALSE		68	2	rs4417739	71958303	71941150	72009917	3.20938e-29	TRUE
64	1	rs12138846	204556478	204449952	204599461	1.33471e-10	TRUE		70	2	rs11683268	11529510	11526716	11529510	1.69699e-11	TRUE		69	2	rs71337705	72741734	72456543	73122181	6.17888e-11	TRUE
65	1	rs1172141	205212268	205012106	205297880	4.94153e-15	TRUE		71	2	rs72772496	16430349	16430349	16430349	1.52732e-16	TRUE		70	2	rs1805165	88874891	88870632	89103554	1.70916e-09	TRUE
65	1	rs1572993	205045087	205044339	205261963	5.2408e-11	FALSE		72	2	rs4637120	18701627	18699768	18722424	1.90534e-19	TRUE		71	2	rs78783493	97668945	97595403	98512189	1.28422e-10	TRUE
66	1	rs1772143	205799987	205575535	205879964	1.32299e-35	TRUE		73	2	rs13387530	23943729	23890084	24257682	1.32107e-10	TRUE		71	2	rs3821053	98391887	98336433	98622697	1.09018e-08	FALSE
67	1	rs12725078	206623685	206614441	206635570	1.07327e-08	TRUE		73	2	rs144333086	23963763	23963763	24049453	9.5303e-09	FALSE		72	2	rs10177289	102334446	102297387	102545134	1.37125e-10	TRUE
68	1	rs3849274	208021557	207885881	208052513	3.57208e-17	TRUE		74	2	rs7575465	27291661	26961166	27374009	2.76873e-18	TRUE		73	2	rs1159964	105481442	105469864	105535479	7.90282e-13	TRUE
69	1	rs71635176	208406794	208386738	208409705	2.8293e-10	FALSE		75	2	rs6723226	32849207	32499150	32849207	1.43367e-10	TRUE		74	2	rs11680041	109940007	109921632	109963483	1.18092e-08	TRUE
69	1	rs1664228	208434436	208414033	208507471	5.6495e-12	TRUE		76	2	rs13388394	33764176	33734126	33788105	4.88653e-12	TRUE		75	2	rs7581524	113234316	113234316	113240183	2.40888e-10	TRUE
70	1	rs1452628	215139887	215134041	215231546	1.50004e-111	TRUE		77	2	rs2003585	37123383	37020015	37369273	1.06249e-69	TRUE		76	2	rs6728237	119045109	119030607	119063046	2.54776e-14	TRUE
70	1	rs2601645	215185552	215137289	215761794	1.02185e-49	FALSE		77	2	rs62132551	37152138	37076498	37264413	1.46189e-12	FALSE		77	2	rs55944332	145726621	145634153	145910404	6.34852e-20	TRUE
70	1	rs144258608	215162827	215148730	215346387	3.35369e-09	FALSE		78	2	rs6706731	37700263	37678734	37701442	5.55124e-09	FALSE		78	2	rs7595433	148505844	148457312	148956584	9.83408e-11	TRUE
70	1	rs4655271	215246129	215228087	215570581	9.68522e-12	FALSE		78	2	rs1013292	37864141	37862717	37887917	3.90128e-11	FALSE		79	2	rs7425274	161203395	161140870	161229659	1.12547e-08	TRUE
71	1	rs9431105	218953492	218938244	219053465	2.14093e-09	TRUE		78	2	rs9973919	37903298	37879122	37903370	1.14372e-27	TRUE		80	2	rs1014444	162868858	162797621	162908664	3.26007e-14	TRUE
72	1	rs4846569	219771721	219704537	219793052	1.08502e-08	TRUE		79	2	rs12623480	42279967	42181679	42279967	2.20682e-15	FALSE		80	2	rs1990760	163124051	163110536	163237390	1.40831e-08	FALSE
73	1	rs6683052	223906121	223883868	224049363	1.34298e-08	TRUE		79	2	rs72794538	42281656	42215902	42306258	5.24463e-19	TRUE		81	2	rs7575613	183779535	183722966	183914247	1.5432e-08	TRUE
74	1	rs144473177	227270308	227217725	227524673	2.70444e-10	TRUE		79	2	rs6736913	42510018	42382775	42905856	1.07907e-08	FALSE		82	2	rs13026081	187626338	187498107	187650446	2.93665e-12	FALSE
75	1	rs12029076	228272687	228112121	228391808	7.27911e-14	TRUE		80	2	rs113542380	43464818	43449385	43855150	4.25435e-11	TRUE		82	2	rs62172472	188028317	187774255	188421264	7.15891e-29	TRUE
76	1	rs599633	234762074	234738338	234762074	3.16042e-11	TRUE		81	2	rs741813	45167886	45121466	45175585	3.34124e-21	TRUE		83	2	rs56339059	189899079	189882685	190360239	1.50894e-18	TRUE
77	1	rs71642835	236350893	236348263	236429953	6.95977e-09	TRUE		81	2	rs4952748	45397981	45393148	45404169	2.33168e-09	FALSE		84	2	rs11683679	191807346	191774763	191851997	4.84794e-09	FALSE
78	1	rs9428966	243667900	243639218	244025999	3.99768e-17	TRUE		82	2	rs13033177	46831062	46777208	46869721	3.03064e-10	TRUE		84	2	rs1823912	192131114	192096719	192227797	1.34388e-09	TRUE
79	2	rs669952	4563477	4514301	4579292	3.56724e-21	TRUE		83	2	rs60758951	48285113	48145947	48484467	2.85614e-23	TRUE		85	2	rs34912599	196608530	196480753	197065221	1.99507e-13	TRUE
80	2	rs6758322	5187926	5122799	5197321	6.91441e-09	TRUE		84	2	rs79272390	54615325	54429834	54615325	1.79992e-22	TRUE		86	2	rs6714697	198484486	198146381	198940251	2.76623e-11	TRUE
81	2	rs6721975	5832667	5832667	5885692	2.09353e-15	TRUE		84	2	rs114577064	54615464	54605780	54615464	2.47966e-09	FALSE		87	2	rs4673382	200492346	199685026	200512641	6.80197e-17	TRUE
81	2	rs1529521	5876569	5869072	5917356	7.21801e-11	FALSE		84	2	rs13027251	54629841	54616729	54684666	1.23347e-10	FALSE		87	2	rs62180594	200526084	200514753	200576280	7.04184e-10	FALSE
82	2	rs2176052	11364847	11300732	11502656	1.03117e-08	FALSE		84	2	rs4233953	54734138	54687254	54969379	6.09274e-14	FALSE		88	2	rs67086038	204381769	203607475	204431023	1.24191e-08	FALSE
82	2	rs11683268	11529510	11526716	11529510	1.28004e-13	TRUE		85	2	rs7572492	55640033	55502898	55662803	3.05345e-11	TRUE		88	2	rs72928605	203832120	203639395	204435946	1.12569e-17	TRUE
83	2	rs72772496	16430349	16430349	16508960	2.55948e-28	TRUE		85	2	rs7589235	55670358	55667476	55846871	6.08524e-10	FALSE		88	2	rs3769676	204266343	203740157	204421284	7.58839e-09	FALSE
84	2	rs4637120	18701627	18676203	18738545	5.47327e-43	TRUE		86	2	rs2678904	58137755	57942325	58824027	6.63408e-26	TRUE		89	2	rs34923683	216245694	216245694	216245694	5.65392e-09	TRUE
85	2	rs1866123	19334863	19327196	19461524	1.73785e-11	TRUE		87	2	rs13028903	59951465	59951465	59984273	1.123e-08	TRUE		90	2	rs60603116	217431561	217245937	217434515	2.11227e-18	TRUE
86	2	rs72796106	23901362	23872367	24628324	2.74801e-15	TRUE		88	2	rs2901000	60501216	60426705	60528052	6.93981e-11	FALSE		91	2	rs12614773	217881943	217858659	217940670	2.89784e-09	TRUE
87	2	rs7575465	27291661	26961166	27374009	6.05193e-32	TRUE		88	2	rs12997266	60649143	60602892	60726427	1.13645e-27	TRUE		92	2	rs16857609	218296508	218251702	218346451	4.94777e-09	TRUE
87	2	rs114605943	27521107	26990081	27741633	1.00797e-08	FALSE		89	2	rs778760	61782849	61429568	61843183	2.98592e-11	TRUE		93	2	rs3770183	222313445	222302730	222320066	1.67e-08	TRUE
87	2	rs115194861	27219653	27029111	27513678	3.17981e-10	FALSE		90	2	rs7570841	65970437	65937041	65999623	2.08282e-31	TRUE		94	2	rs16865834	225212619	225187263	225246048	8.49587e-09	TRUE
87	2	rs10171517	28090059	27731212	28299267	2.11416e-09	FALSE		91	2	rs72846993	73165956	73129386	73168354	7.71755e-09	TRUE		95	2	rs55748426	232054897	231918203	232138371	6.37471e-12	TRUE
88	2	rs6723226	32849207	32499150	32849207	8.27631e-12	TRUE		92	2	rs62157778	88934090	88870632	89103554	7.38082e-11	TRUE		96	2	rs74563367	239647672	239646682	239681279	1.89645e-15	TRUE
89	2	rs13388394	33764176	33740855	33788105	4.19854e-22	TRUE		93	2	rs1030864	96822373	95931218	97147587	5.66405e-13	FALSE		97	3	rs6442411	13836296	13744059	13837286	1.81421e-18	TRUE
90	2	rs3770874	36683997	36640405	36683997	2.62141e-09	TRUE		93	2	rs78783493	97668945	97349315	98599499	1.35777e-18	TRUE		98	3	rs4564926	24999801	24955790	25003451	5.3939e-09	TRUE
91	2	rs35824556	37008066	37008066	37008066	6.41261e-09	FALSE		94	2	rs4014020	104490982	104489351	104505778	3.95651e-10	TRUE		99	3	rs150059308	33494991	33289630	33904026	3.34731e-09	TRUE
91	2	rs1861435	37075013	37020015	37369273	8.18439e-96	TRUE		94	2	rs62149441	104776781	104719242	104787173	6.45585e-10	FALSE		100	3	rs7632108	37258063	36966067	37457448	3.23194e-11	TRUE
91	2	rs7586457	37264352	37257386	37277299	9.12108e-09	FALSE		95	2	rs1451533	105466005	105368319	105602533	9.34894e-16	TRUE		101	3	rs28810495	39510655	39472295	39534742	5.70014e-09	TRUE
92	2	rs6706731	37700263	37678734	37816428	3.6416e-14	FALSE		96	2	rs1025379	109932346	109921632	109955290	9.39209e-14	TRUE		102	3	rs17279437	45814094	45432423	45818144	2.13575e-20	TRUE
92	2	rs3731852	37870937	37862717	37887917	2.27401e-09	FALSE		97	2	rs11692600	119046519	119030607	119063046	1.95217e-16	TRUE		103	3	rs6806112	48276077	48172687	48378500	7.13977e-12	FALSE
92	2	rs9973919	37903298	37879122	37903370	4.25265e-24	TRUE		97	2	rs75553630	119312510	119279471	119437886	1.45704e-08	FALSE		103	3	rs9879978	48846600	48411735	49604904	3.76677e-13	TRUE
93	2	rs12052585	40626646	40626646	40626646	2.54121e-12	TRUE		98	2	rs1865585	134238128	134232622	134262625	9.88435e-10	TRUE		103	3	rs1005678	50210289	49734229	50248954	5.46415e-10	FALSE
94	2	rs6740960	42181679	42179157	42215447	4.1e-12	FALSE		98	2	rs4560170	134475215	134471302	134533762	1.3094e-08	FALSE		104	3	rs613519	52468940	52213653	52529899	3.7434e-09	FALSE
94	2	rs11902166	42282829	42215902	42306258	1.05069e-24	TRUE		99	2	rs2246363	145783282	145634153	145904907	1.04649e-22	TRUE		104	3	rs13303	52558008	52217088	52847601	1.91437e-13	TRUE
95	2	rs80323638	43469615	43449385	43864089	1.71955e-12	TRUE		100	2	rs13016512	148716710	148457312	148920494	7.43152e-10	TRUE		105	3	rs73075483	55550689	55535699	55560144	2.22744e-11	TRUE
95	2	rs13035011	43544117	43501585	43772179	1.11927e-09	FALSE		101	2	rs13011264	149994571	149940486	150084200	6.45851e-16	TRUE		106	3	rs268771	57937992	57450988	57953782	2.17197e-14	TRUE
96	2	rs741813	45167886	45121466	45189441	1.89379e-24	TRUE		102	2	rs12472767	160782335	160758511	160822201	1.28529e-08	TRUE		107	3	rs7432600	64597347	64554254	64625491	2.53008e-10	TRUE
96	2	rs3914639	45401803	45396470	45404169	2.97071e-17	FALSE		103	2	rs4140685	162852079	162796517	162910403	1.01209e-31	TRUE		108	3	rs28373075	66048132	66026965	66072238	1.70387e-21	TRUE
96	2	rs13416528	45534199	45518769	45542306	1.19458e-08	FALSE		104	2	rs13033579	187586599	187455278	187650446	5.36318e-13	FALSE		108	3	rs2306272	66434643	66318457	66454191	5.98602e-13	FALSE
97	2	rs62136864	46829124	46777208	46869721	4.97703e-09	TRUE		104	2	rs72902495	188273829	187720020	188474978	1.03062e-35	TRUE		109	3	rs62244862	71550670	71481192	71632266	9.36398e-26	TRUE
98	2	rs7601767	48277490	48011021	48760978	3.55979e-45	TRUE		105	2	rs78905646	189898847	189882685	190360239	1.63267e-15	TRUE		110	3	rs2068484	77232068	77174700	77280382	2.84721e-09	FALSE
98	2	rs13035558	48131936	48022900	48185340	1.59567e-10	FALSE		105	2	rs7424790	189902190	189883644	190358689	1.73194e-12	FALSE		110	3	rs540088691	77340009	77322334	77356734	3.7515e-10	TRUE
98	2	rs4497915	48690596	48510599	48749047	6.70634e-09	FALSE		106	2	rs1168	191829777	191774763	191851997	1.60858e-09	TRUE		111	3	rs7652103	88758184	88727333	88795331	1.19789e-08	FALSE
98	2	rs62135198	48762247	48755160	48762247	4.8398e-09	FALSE		107	2	rs4850668	197017123	196480753	197065221	1.5571e-13	TRUE		111	3	rs13064163	88878662	88797149	89080932	1.57609e-09	FALSE
99	2	rs1504172	49368475	49353428	49387282	2.19996e-09	TRUE		108	2	rs58725813	198370338	198146381	198952637	1.6826e-16	TRUE		111	3	rs35124509	89521693	89121394	94110061	1.88025e-45	TRUE
100	2	rs79272390	54615325	54429834	54668247	5.9292e-33	TRUE		109	2	rs9973442	199522858	199489760	199606360	1.77191e-09	FALSE		111	3	rs6779902	89267353	89246717	89271917	1.84953e-11	FALSE
100	2	rs114577064	54615464	54605780	54615464	1.41927e-13	FALSE		109	2	rs6737075	200399053	199685026	200512641	2.16619e-11	TRUE		112	3	rs7633464	98715823	98489915	98764900	1.42876e-08	FALSE
100	2	rs11898505	54684557	54616446	54684666	7.91108e-16	FALSE		110	2	rs12474453	203566078	203028129	204410908	1.70363e-11	FALSE		112	3	rs9880373	98857073	98857073	98857073	1.79346e-11	TRUE
100	2	rs74673744	54641962	54627639	54684398	3.38e-10	FALSE		110	2	rs62194137	203551545	203480243	203631556	2.32602e-09	FALSE		113	3	rs13319705	104693252	104646815	104828166	1.46439e-33	TRUE
100	2	rs4233953	54734138	54687254	54969379	1.39336e-15	FALSE		110	2	rs72932557	203846817	203639395	204385122	2.47256e-18	TRUE		114	3	rs13091945	113172110	113010303	113308412	4.48856e-10	TRUE
100	2	rs12713261	54787340	54746709	55023569	1.7826e-11	FALSE		111	2	rs849540	206586467	206582462	206594141	5.80749e-10	TRUE		115	3	rs13100443	115074415	114686884	115146861	1.71092e-12	TRUE
101	2	rs7596872	56128091	55992140	56257941	4.72588e-20	TRUE		112	2	rs2268044	210587924	210232693	210782865	2.59324e-09	TRUE		116	3	rs3772832	124515876	124439567	124545750	1.41689e-12	TRUE
101	2	rs3791676	56110552	56020185	56117040	3.08816e-09	FALSE		113	2	rs56125329	217416703	217245937	217440713	2.38289e-17	TRUE		117	3	rs816329	124882278	124867634	124892656	1.64479e-12	TRUE
102	2	rs2465804	58148180	57942325	58824027	1.82276e-35	TRUE		114	2	rs2571445	218683154	218667836	218695102	2.42879e-13	TRUE		118	3	rs572076167	132434862	132119691	132447137	5.63278e-17	TRUE
103	2	rs12997266	60649143	60602892	60727629	9.60803e-33	TRUE		115	2	rs11678428	219352598	219271530	219671910	3.41836e-12	TRUE		119	3	rs4428180	133466374	133433523	133532782	7.47467e-27	TRUE
103	2	rs45595933	60755763	60731339	60755763	5.68894e-09	FALSE		116	2	rs3770183	222313445	222302730	222320066	5.00408e-11	TRUE		120	3	rs35320690	135932494	135625498	136638975	6.09104e-13	TRUE
104	2	rs778760	61782849	61429568	61843183	1.75591e-09	TRUE		117	2	rs2234675	223085955	223046616	223102579	5.58728e-17	TRUE		121	3	rs9809852	138696439	138691912	138823398	2.11553e-14	TRUE
105	2	rs12472865	63771769	63317516	64305118	4.43807e-10	TRUE		118	2	rs16865799	225195645	225187776	225247487	3.40086e-09	TRUE		122	3	rs13077048	141106954	141072289	141154542	5.23323e-09	TRUE
106	2	rs6743531	65974233	65937041	66006558	9.46557e-68	TRUE		119	2	rs4580436	235575712	235559654	235589489	9.85448e-09	TRUE		123	3	rs61397493	141709505	141577497	141837002	1.49573e-08	TRUE
107	2	rs6708393	71802540	71799647	71820424	9.2177e-10	FALSE		120	2	rs72983078	236721102	236668720	236731624	1.39449e-08	TRUE		124	3	rs10513309	147054867	146936423	147194688	3.0974e-29	FALSE
107	2	rs11688735	71873433	71873433	71905414	1.03685e-09	FALSE		121	2	rs12692190	237496190	237484250	237511509	9.67608e-16	FALSE		124	3	rs12488094	147085092	147018755	147085092	1.89191e-11	FALSE
107	2	rs4417739	71958303	71941150	72009917	1.50437e-30	TRUE		121	2	rs2600761	237585984	237585368	237588535	8.43569e-13	FALSE		124	3	rs2279829	147106319	147090343	147268599	4.29361e-82	TRUE
108	2	rs55707322	72358959	72356627	72361960	1.31146e-08	FALSE		121	2	rs13012716	237707921	237698452	237722195	3.46723e-32	TRUE		124	3	rs7635829	147094222	147094222	147146606	4.47196e-12	FALSE
108	2	rs71337705	72741734	72523949	73078673	1.43436e-09	TRUE		122	3	rs9870741	17407930	17219137	17851238	3.33658e-13	TRUE		124	3	rs34195741	147351456	147255709	147359962	8.87495e-09	FALSE
109	2	rs62157778	88934090	88870632	89103554	3.31456e-13	TRUE		123	3	rs9874437	37266678	36966067	37457448	2.91995e-13	TRUE		125	3	rs6772643	148620128	148580879	148626265	2.47071e-13	TRUE
110	2	rs11693248	96884553	96393944	97147980	5.60269e-11	FALSE		124	3	rs6801073	39203895	39187597	39231724	3.30866e-09	FALSE		126	3	rs7615457	170966507	170966507	171027931	1.58911e-12	TRUE
110	2	rs78783493	97668945	97349315	98623406	1.24543e-24	TRUE		124	3	rs11708828	39499649	39472295	39536147	1.10803e-15	TRUE		127	3	rs16856586	171436724	171313711	171564024	4.98088e-14	TRUE
110	2	rs62157588	98357817	98324381	98622697	3.33582e-11	FALSE		125	3	rs17279437	45814094	45682685	45818144	6.33572e-19	TRUE		127	3	rs4894803	171800256	171760427	171833266	1.93844e-10	FALSE
111	2	rs10177289	102334446	102297387	102545134	6.74695e-15	TRUE		126	3	rs34344887	47042161	46960742	47579965	1.08963e-08	FALSE		128	3	rs6766914	177322867	177271340	177345126	5.52676e-39	TRUE
112	2	rs6707445	104420858	104056769	104569957	4.02032e-12	TRUE		126	3	rs9842649	47985732	47587905	48170802	9.51138e-10	FALSE		129	3	rs11711420	183349010	183312550	183553696	4.1639e-17	TRUE
113	2	rs1470756	105449455	105405557	105464087	9.43413e-11	FALSE		126	3	rs6799186	48768680	48172687	50228316	6.44666e-20	TRUE		130	3	rs2376911	183935018	183914957	184088832	2.46257e-09	TRUE
113	2	rs1159966	105481492	105414479	105602533	3.24449e-18	TRUE		126	3	rs143311886	49621367	48623124	50199330	6.94087e-13	FALSE		131	3	rs34859790	190652830	190591315	190678743	4.14725e-79	TRUE
114	2	rs11680041	109940007	109921632	109963483	4.19614e-13	TRUE		126	3	rs9813644	49918751	48961019	50910004	3.20631e-11	FALSE		131	3	rs7616662	190647581	190591418	190678438	1.08326e-29	FALSE
115	2	rs4848281	112945188	112943070	113240183	1.23133e-09	TRUE		126	3	rs76367790	50022084	49210732	50209053	9.025e-11	FALSE		132	3	rs687610	193515781	193488071	193532498	2.34504e-16	TRUE
116	2	rs6737318	114083120	114065390	114115374	1.47333e-44	TRUE		126	3	rs9832454	50217558	49272218	50552866	8.71626e-10	FALSE		133	3	rs6777925	194472606	194468413	194502841	8.5425e-17	TRUE
117	2	rs6728237	119045109	119014914	119161638	6.26363e-18	TRUE		127	3	rs11719685	52676065	52217088	53175017	1.96588e-13	TRUE		134	4	rs6812278	1002448	1001742	1019672	1.7353e-16	TRUE
117	2	rs563449	119377442	119279471	119446030	3.23127e-10	FALSE		127	3	rs114431834	52227702	52227702	52757046	1.08805e-10	FALSE		135	4	rs12504020	4524826	4414290	4526248	7.48727e-10	FALSE
117	2	rs479305	119410052	119307659	119446085	3.68434e-09	FALSE		128	3	rs73075492	55553805	55390691	55560144	7.53245e-10	TRUE		135	4	rs76411246	4778175	4753207	4782575	3.54589e-11	TRUE
118	2	rs6733839	127892810	127891427	127894098	9.00949e-10	TRUE		129	3	rs201383881	56093132	55993951	56306633	5.93151e-11	TRUE		135	4	rs2131453	4868005	4868005	4868005	8.34721e-10	FALSE
119	2	rs2163653	134240173	134232622	134262625	4.04777e-09	TRUE		129	3	rs6762851	56686329	56548728	56783806	3.1792e-09	FALSE		136	4	rs17770321	7901040	7751066	7939008	7.56707e-19	TRUE
120	2	rs2246363	145783282	145634153	145910404	4.5908e-37	TRUE		130	3	rs17235841	57186580	57186580	57186580	7.38717e-10	TRUE		137	4	rs1134634	15603069	15603069	15705039	1.98876e-10	TRUE
121	2	rs1406447	148497676	148457312	148956584	6.93534e-11	TRUE		131	3	rs268774	57934652	57706503	57953782	3.70461e-10	TRUE		138	4	rs12645584	17919066	17813711	18025484	4.22472e-09	TRUE
122	2	rs13011264	149994571	149940486	150084200	1.87845e-14	TRUE		132	3	rs34137944	58462632	58330942	58502708	6.72989e-10	TRUE		139	4	rs12648237	24388253	24338035	24392437	1.66653e-08	TRUE
123	2	rs10930040	162894766	162796517	162910223	2.67579e-43	TRUE		133	3	rs866247	62579631	62557237	62584060	4.75756e-14	TRUE		140	4	rs35771878	38634757	38556399	38745482	1.70601e-27	TRUE
123	2	rs1990760	163124051	163110536	163237390	5.39961e-10	FALSE		134	3	rs1046025	63996262	63828780	64061581	1.14305e-13	TRUE		141	4	rs7662463	41212540	41204395	41220288	1.99677e-10	TRUE
124	2	rs531864	169703660	169667495	169751556	4.66434e-09	TRUE		135	3	rs114898153	64431140	64381507	64446652	2.02551e-12	FALSE		142	4	rs62336795	53737772	53587371	53757674	2.55745e-14	TRUE
125	2	rs4131583	175082308	174927433	175153974	6.6674e-10	TRUE		135	3	rs7432600	64597347	64541500	64625491	2.66076e-15	FALSE		143	4	rs3806746	57773330	57700901	57920582	1.85328e-23	TRUE
126	2	rs288326	183703336	183700883	183914247	1.29502e-10	TRUE		135	3	rs6775974	64724632	64699445	64730121	7.54911e-09	FALSE		144	4	rs6853390	73283829	73256772	73547106	3.50995e-13	TRUE
127	2	rs13026081	187626338	186926019	187650446	1.37974e-18	FALSE		135	3	rs1403708	64882785	64863502	64891099	1.53562e-16	TRUE		145	4	rs72868578	81951344	81951344	82002665	1.10461e-09	TRUE
127	2	rs111917980	188276584	187720020	188474978	1.02992e-48	TRUE		136	3	rs56127631	66041382	66026965	66072238	3.25658e-20	TRUE		146	4	rs72927138	83931687	83718726	83998014	4.30796e-09	TRUE
127	2	rs72910655	188106736	187808781	188275982	2.74228e-09	FALSE		137	3	rs62252239	69893971	69791738	69909425	1.09194e-12	TRUE		147	4	rs11097118	87689268	87560759	87752909	8.50821e-09	TRUE
128	2	rs56339059	189899079	189882685	190360239	6.42145e-26	TRUE		138	3	rs7432941	70263077	70254895	70288126	1.69452e-10	TRUE		148	4	rs1481012	89039082	88887327	89054667	1.95376e-19	TRUE
128	2	rs62182416	189997475	189979936	190358689	3.85452e-09	FALSE		139	3	rs11707890	71503479	71481127	71632266	3.4699e-18	TRUE		149	4	rs2305934	89744242	89744242	89744242	1.49017e-08	TRUE
129	2	rs11683679	191807346	191774763	191851997	6.58868e-13	TRUE		140	3	rs12497306	77178156	77174700	77272655	8.61404e-11	FALSE		150	4	rs11943926	95136512	94993609	95318346	1.008e-12	TRUE
129	2	rs13035132	192130001	192092473	192227797	8.22853e-11	FALSE		140	3	rs11127583	77348662	77322334	77356734	9.53416e-11	FALSE		151	4	rs13107325	103188709	102702364	103387161	8.28685e-27	TRUE
130	2	rs2280452	196681284	196480753	197065221	2.87634e-19	TRUE		140	3	rs812328	77630462	77519284	77655818	2.99941e-11	TRUE		152	4	rs1472285	124259277	124005233	124279140	7.038e-14	TRUE
131	2	rs58725813	198370338	198146381	198954774	5.05502e-22	TRUE		141	3	rs73124756	79714795	79690965	79781653	1.80921e-09	TRUE		153	4	rs1542726	145515769	145227600	146174040	2.61472e-24	TRUE
132	2	rs1850569	199591850	199498173	199606360	1.57753e-08	FALSE		142	3	rs74519660	88606136	88471367	88795331	8.98407e-11	FALSE		153	4	rs11727676	145659064	145621328	146087979	3.08217e-22	FALSE
132	2	rs6737075	200399053	199685026	200512641	3.77462e-25	TRUE		142	3	rs6803870	89443784	88797149	89443784	5.60145e-10	FALSE		154	4	rs6858210	146892761	146877947	146977979	1.37286e-09	TRUE
132	2	rs149693607	200115846	200038822	200115846	2.68707e-09	FALSE		142	3	rs1908760	89089885	89079253	89132282	2.44544e-09	FALSE		155	4	rs11937933	149460337	149404430	149583716	1.72824e-19	TRUE
132	2	rs2198034	200554331	200514753	200576280	5.92871e-11	FALSE		142	3	rs6793727	89249987	89246717	89271917	1.36473e-08	FALSE		156	4	rs78003457	157515436	157491375	157591038	1.48643e-08	TRUE
132	2	rs203758	200885973	200715388	201146399	1.03528e-09	FALSE		142	3	rs35124509	89521693	89273019	90503193	6.81906e-43	TRUE		157	4	rs11734969	159777590	159651875	159874588	3.60869e-13	TRUE
133	2	rs1207955	202897049	202867453	202948195	3.23002e-09	FALSE		143	3	rs35602488	94246319	94109005	94246319	1.35107e-08	TRUE		158	4	rs1882325	185126789	185125306	185144469	1.63206e-09	TRUE
133	2	rs113890119	203442551	203028129	204410908	7.10345e-11	FALSE		144	3	rs6782636	104666928	104646815	104828166	2.73768e-37	TRUE		159	4	rs62348889	187384018	187337957	187390722	4.80965e-37	TRUE
133	2	rs72928605	203832120	203243342	204435946	3.17624e-29	TRUE		145	3	rs12489267	113308412	113172110	113309149	3.17148e-09	TRUE		160	5	rs58808503	31913006	31912256	31913006	4.42752e-09	TRUE
133	2	rs567959990	204196068	203362608	204665573	1.14106e-11	FALSE		146	3	rs4831182	115115397	114574027	115219719	6.18895e-14	TRUE		161	5	rs702689	56177443	56036566	56273693	4.77229e-12	TRUE
133	2	rs62194152	203595370	203480243	204421284	1.27002e-12	FALSE		147	3	rs16829649	118995379	118976701	119060080	3.11227e-10	TRUE		162	5	rs1807017	60127724	59797702	60800336	2.62114e-27	TRUE
133	2	rs200542761	204298763	203694478	204372982	8.89798e-10	FALSE		148	3	rs3821538	124510211	124438329	124546058	5.68289e-12	TRUE		163	5	rs10471656	64670284	64607614	64761077	7.03947e-09	FALSE
134	2	rs16836950	205971358	205955471	206046947	4.14331e-10	TRUE		149	3	rs816328	124882267	124860540	124901625	1.5402e-19	TRUE		163	5	rs11737962	64953081	64779214	65017152	7.69408e-11	TRUE
135	2	rs849540	206586467	206582462	206594141	3.95218e-10	TRUE		150	3	rs61292904	132330054	132123482	132439403	3.34377e-11	TRUE		164	5	rs10041403	67805272	67763676	67824690	1.06926e-08	TRUE
136	2	rs723683	210571438	210512176	210701101	2.61714e-11	TRUE		151	3	rs9834147	132767084	132702211	132801239	7.05284e-09	TRUE		165	5	rs56368737	72593418	72593418	72597871	1.48919e-08	TRUE
137	2	rs60603116	217431561	217245937	217434515	3.63252e-28	TRUE		152	3	rs1394094	136195788	136103267	136402153	1.09634e-09	TRUE		166	5	rs34592828	75996909	75935631	76073447	6.46803e-16	TRUE
137	2	rs13389512	217299335	217250099	217384482	3.32415e-15	FALSE		153	3	rs9809852	138696439	138696439	138696439	2.1095e-12	TRUE		167	5	rs12517451	79920073	79896375	80032016	1.29576e-08	TRUE
138	2	rs12614773	217881943	217858659	217940670	2.43662e-12	TRUE		154	3	rs7644383	141743951	141576832	141859302	3.57621e-13	TRUE		168	5	rs2385882	81865645	81718711	81939371	3.95165e-33	TRUE
139	2	rs11688243	218426107	218396460	218442499	7.47311e-10	FALSE		154	3	rs56370391	142084647	142002869	142351463	3.2543e-12	FALSE		168	5	rs6870171	81926335	81800313	81941115	5.70915e-15	FALSE
139	2	rs4672847	218600220	218461792	218616633	5.41804e-10	FALSE		155	3	rs4681356	147082740	146973383	147086268	6.17187e-24	FALSE		168	5	rs35682688	81974353	81963501	81989527	1.34294e-17	FALSE
139	2	rs2571445	218683154	218667836	218695102	8.75413e-14	TRUE		155	3	rs75404488	147040336	147040336	147040336	5.72214e-13	FALSE		169	5	rs17205699	82394298	82307646	82590547	6.74661e-15	FALSE
140	2	rs28665899	219123043	219051314	219196344	2.71249e-09	FALSE		155	3	rs2279829	147106319	147081149	147358826	3.55465e-121	TRUE		169	5	rs11749904	82782530	82716119	82790779	2.29346e-27	FALSE
140	2	rs11678428	219352598	219271530	219671910	5.59983e-13	TRUE		155	3	rs6766244	147121751	147094222	147146606	1.70931e-09	FALSE		169	5	rs2591453	82717885	82717885	82717885	7.27544e-15	FALSE
141	2	rs1454543	221202673	221033386	221231339	6.973e-11	TRUE		155	3	rs34195741	147351456	147255709	147359962	6.79314e-09	FALSE		169	5	rs34580448	82810884	82758946	82839574	3.17568e-16	FALSE
141	2	rs1254647	221463365	221448538	221539821	1.7882e-09	FALSE		156	3	rs77640487	147891874	147801312	147891874	9.81232e-09	TRUE		169	5	rs160183	82811833	82801725	82862919	1.23063e-22	FALSE
142	2	rs3770183	222313445	222302730	222320066	4.94455e-12	TRUE		157	3	rs6810143	150174510	150135186	150195824	9.3745e-11	TRUE		169	5	rs12653308	82858828	82829385	82948216	4.00972e-72	TRUE
143	2	rs13410020	223102937	222990788	223108422	6.06634e-09	FALSE		158	3	rs358748	155457386	155426459	155475463	2.52135e-10	TRUE		170	5	rs72771601	90940837	90901337	91073986	2.62632e-16	TRUE
143	2	rs2234675	223085955	223046616	223102579	1.14968e-11	TRUE		159	3	rs11717303	158867245	158832436	158914646	9.14851e-09	TRUE		171	5	rs62368477	92010906	91977285	92012438	3.11296e-09	FALSE
144	2	rs16865799	225195645	225187776	225247487	4.83908e-13	TRUE		160	3	rs62270404	159577652	159577652	159608812	5.98942e-09	TRUE		171	5	rs888812	92186059	92134273	92240880	1.69447e-24	TRUE
145	2	rs55748426	232054897	231918203	232138371	3.54257e-09	TRUE		161	3	rs6444974	170986411	170966507	171030143	4.23517e-13	TRUE		172	5	rs7442779	92788278	92683607	93548292	1.49759e-53	TRUE
146	2	rs4471841	236704602	236668720	236731624	7.10983e-11	TRUE		162	3	rs7637965	177307642	177271932	177345126	6.30324e-29	TRUE		172	5	rs58237393	92946324	92684177	93571190	3.42104e-28	FALSE
147	2	rs2600761	237585984	237585368	237588535	1.03526e-09	FALSE		163	3	rs7616662	190647581	190587481	190678438	1.38569e-45	FALSE		172	5	rs56111638	92898661	92702340	93427260	9.40055e-14	FALSE
147	2	rs13012716	237707921	237698452	237721142	3.48198e-24	TRUE		163	3	rs13066753	190647187	190591315	190678743	7.12554e-118	TRUE		173	5	rs4869215	93908807	93823951	94081455	1.16575e-14	TRUE
148	2	rs74563367	239647672	239646682	239673336	1.5242e-14	TRUE		164	3	rs687610	193515781	193488071	193557301	3.54479e-11	FALSE		174	5	rs112668446	108090134	108046013	108235987	2.65278e-09	TRUE
149	2	rs3815305	242054403	242020816	242065304	4.94365e-09	TRUE		164	3	rs7642977	193810750	193799196	193817244	3.33112e-13	TRUE		175	5	rs868720	116566836	116543530	116664675	1.5494e-08	TRUE
150	3	rs2442795	11551200	11268021	11601797	9.26806e-09	TRUE		165	4	rs74921869	1013382	994011	1020391	1.05223e-10	FALSE		176	5	rs9112	121518309	121518309	121518309	6.51942e-09	FALSE
151	3	rs4684131	13412657	13350085	13499551	1.13861e-08	TRUE		165	4	rs6812278	1002448	1001742	1019672	7.74493e-13	TRUE		176	5	rs2407207	121821137	121750329	121833421	1.7724e-10	FALSE
152	3	rs6442411	13836296	13818385	13837286	2.98544e-15	TRUE		166	4	rs744658	1755074	1685137	1764515	3.40203e-15	TRUE		176	5	rs6873995	122031356	122005445	122374233	5.55967e-11	FALSE
153	3	rs13321297	17528764	17219137	17886678	8.98259e-18	TRUE		166	4	rs3135835	1796180	1793283	1799490	2.00818e-11	FALSE		176	5	rs151283	122446619	122007478	122598142	3.02056e-18	FALSE
154	3	rs67338732	25003451	24955790	25003451	9.91627e-11	TRUE		166	4	rs3135890	1806519	1806519	1806519	6.72351e-10	FALSE		176	5	rs459743	122496931	122016065	123137755	1.58837e-20	FALSE
154	3	rs9310769	25092767	25090277	25144648	1.62271e-09	FALSE		167	4	rs2051560	2912140	2849168	2945516	6.4672e-09	TRUE		176	5	rs72800825	122424932	122030711	122434666	1.89667e-12	FALSE
155	3	rs150059308	33494991	33289630	33904026	1.68484e-11	TRUE		168	4	rs362307	3241845	3241845	3272782	2.35034e-11	TRUE		176	5	rs6893539	122705737	122444385	122997402	6.77189e-31	TRUE
155	3	rs7642232	33657998	33434128	33771700	1.64384e-08	FALSE		169	4	rs76411246	4778175	4753207	4835498	2.76257e-20	TRUE		176	5	rs77097530	122609853	122605896	122669657	5.56804e-17	FALSE
156	3	rs62246863	36981102	36926205	37481517	1.73619e-10	FALSE		170	4	rs28377405	7859902	7846240	7936605	4.67158e-11	TRUE		176	5	rs687638	122644307	122641381	122645056	5.35651e-10	FALSE
156	3	rs7610068	37257843	36966067	37457448	1.69684e-18	TRUE		171	4	rs182289	19087520	19087520	19087520	1.95719e-10	TRUE		176	5	rs984169	123041144	122789901	123051626	1.01725e-10	FALSE
156	3	rs267518	37537087	37532658	37598382	2.9184e-09	FALSE		172	4	rs13150272	20121121	20088468	20321977	5.04148e-19	TRUE		177	5	rs57063427	124260718	124217808	124287189	1.27566e-10	TRUE
157	3	rs6801073	39203895	39187597	39231724	6.32613e-10	FALSE		173	4	rs6812216	38651939	38556399	38745482	4.57835e-22	TRUE		178	5	rs17164115	127777978	127607934	128014834	3.29218e-17	TRUE
157	3	rs11708828	39499649	39472295	39534742	7.27008e-20	TRUE		174	4	rs12508827	53234119	53127604	53296310	1.3428e-08	FALSE		179	5	rs12187568	128734008	128734008	129102550	1.95058e-25	TRUE
158	3	rs9813198	41258048	41204827	41308348	1.19568e-09	TRUE		174	4	rs8287	53732586	53415525	53757674	3.01696e-29	TRUE		179	5	rs30662	129008132	128918224	129028613	5.14704e-09	FALSE
159	3	rs17279437	45814094	45432423	45818144	6.82017e-31	TRUE		175	4	rs7673075	54743768	54740610	54776922	2.21575e-18	FALSE		180	5	rs12521097	131575338	129630225	131833599	6.44009e-16	TRUE
160	3	rs12487736	47459679	46982737	47579965	7.15428e-11	TRUE		175	4	rs10517324	54831945	54778529	54956806	1.84439e-19	TRUE		181	5	rs191642	138972344	138911257	139029000	5.56712e-09	TRUE
161	3	rs1045482	48312229	48172687	48378500	2.67739e-15	FALSE		175	4	rs4864859	55090015	55057749	55125992	2.40792e-10	FALSE		182	5	rs11168040	139711031	139545748	139714837	1.46475e-08	TRUE
161	3	rs9879978	48846600	48411735	50176739	4.38722e-23	TRUE		176	4	rs13134752	56408511	56229603	56455791	3.26778e-09	TRUE		183	5	rs352358	148663992	148663119	148664771	1.24007e-15	TRUE
161	3	rs11710277	50199747	48604016	50552866	1.11881e-12	FALSE		177	4	rs35011975	73349814	73256772	73547106	5.70162e-16	TRUE		184	5	rs62377945	151208004	151111863	151323905	5.03367e-15	TRUE
161	3	rs111327216	49525218	48695834	49900350	3.81903e-10	FALSE		178	4	rs344138	77655292	77549807	77707008	1.30712e-09	TRUE		185	5	rs72643433	158364449	158271680	158446656	1.12335e-09	TRUE
161	3	rs2518795	50208819	49111878	50937196	1.08416e-14	FALSE		179	4	rs11944870	83998014	83718726	83998014	2.55306e-09	TRUE		186	5	rs7715167	170778824	170776747	170848124	1.0906e-10	FALSE
161	3	rs709210	50357869	50259551	50521177	7.52983e-11	FALSE		180	4	rs3775223	88000446	87982876	88146201	5.15915e-10	TRUE		186	5	rs26341	171096729	171086603	171101894	1.38176e-12	FALSE
162	3	rs613519	52468940	52213653	52529899	2.25157e-11	FALSE		181	4	rs74904971	89050026	88877531	89054667	3.01142e-23	TRUE		186	5	rs6555969	171128464	171113161	171174351	1.38141e-29	TRUE
162	3	rs13303	52558008	52217088	53101580	1.5063e-17	TRUE		182	4	rs142907097	95205730	94993609	95353777	1.52664e-13	TRUE		187	6	rs4960311	793962	792771	800496	5.72334e-14	TRUE
162	3	rs34341044	52637631	52227702	52757046	4.55785e-10	FALSE		183	4	rs13107325	103188709	102624280	103388441	5e-324	TRUE		187	6	rs10498652	875493	859468	889033	2.64015e-12	FALSE
163	3	rs12637474	55373546	55350786	55469228	4.92285e-09	FALSE		183	4	rs12506451	102642299	102640341	102648382	1.30786e-08	FALSE		188	6	rs76110445	1364866	1362793	1381066	6.70196e-12	TRUE
163	3	rs73075492	55553805	55390691	55560173	7.07594e-15	TRUE		183	4	rs181121136	103011237	103011237	103011237	5.58758e-09	FALSE		189	6	rs6939362	7206383	7189858	7222093	1.49379e-08	TRUE
163	3	rs1167250	55567452	55566281	55583888	7.96931e-11	FALSE		183	4	rs151381	103118768	103113350	103203853	3.55479e-10	FALSE		190	6	rs267180	7830141	7814331	7903629	3.00052e-12	TRUE
164	3	rs7639236	56270302	55935470	56291235	1.73294e-09	TRUE		183	4	rs6822371	103233207	103232168	103233207	1.40206e-08	FALSE		190	6	rs73719371	7898147	7864764	7907884	2.89621e-11	FALSE
165	3	rs17235841	57186580	57186580	57186580	1.63635e-10	TRUE		184	4	rs11726117	113353285	113352397	113632216	1.22489e-12	TRUE		191	6	rs12530036	12468745	12459311	12513842	2.96476e-09	TRUE
166	3	rs268774	57934652	57450988	57955813	1.33457e-22	TRUE		185	4	rs12512082	119314914	119083152	119571449	4.11891e-14	TRUE		192	6	rs112659675	21896597	21854480	21896597	5.85405e-10	TRUE
167	3	rs62259778	58425076	58261741	58502708	4.07074e-11	TRUE		186	4	rs13152701	122751061	122684283	122846028	5.87092e-09	TRUE		193	6	rs9295619	24250511	24180812	24322287	4.05332e-10	TRUE
168	3	rs1238394	62572314	62558970	62581078	2.77409e-13	TRUE		187	4	rs7689547	124267871	124185679	124278408	1.72473e-09	TRUE		194	6	rs3132582	30689001	25182925	32963948	4.1341e-26	FALSE
169	3	rs9875198	63995915	63828780	64011657	2.41484e-12	TRUE		188	4	rs6845536	145452783	145227600	145839264	1.49654e-20	FALSE		194	6	rs79220007	26098474	25452783	27941387	1.22419e-34	TRUE
170	3	rs750864	64427284	64395808	64446652	4.41764e-10	FALSE		188	4	rs11727676	145659064	145383334	146087979	6.02569e-22	TRUE		194	6	rs932319	25676114	25506415	25683280	5.27544e-09	FALSE
170	3	rs6784609	64597031	64546459	64625491	6.19921e-17	TRUE		188	4	rs59335975	145886139	145711103	146174823	6.53512e-09	FALSE		194	6	rs1799945	26091179	25978402	26134672	8.25749e-13	FALSE
170	3	rs704442	64878444	64863502	64891099	4.29567e-14	FALSE		189	4	rs12711431	146938219	146936847	146974543	1.33688e-08	TRUE		194	6	rs806794	26200677	26145158	26338697	3.41625e-16	FALSE
171	3	rs28373075	66048132	66026965	66074522	1.35734e-29	TRUE		190	4	rs2358394	149453546	149404430	149561483	3.07018e-12	TRUE		194	6	rs2844746	30339602	30339593	30339602	3.27503e-09	FALSE
171	3	rs2306272	66434643	66318457	66448307	1.75942e-13	FALSE		191	4	rs67487681	157071307	157068091	157119346	9.74763e-09	TRUE		194	6	rs9266791	31358943	31235261	31930441	1.40712e-10	FALSE
172	3	rs62252239	69893971	69791738	69909425	2.25876e-09	TRUE		192	4	rs62328649	157522104	157491375	157591038	1.10066e-08	FALSE		194	6	rs2395044	31461979	31452052	31462248	9.9395e-09	FALSE
173	3	rs1403069	70274229	70254895	70288126	1.63967e-08	TRUE		192	4	rs113862443	157725371	157611157	157815887	1.68596e-16	TRUE		194	6	rs805262	31628733	31591918	31628733	1.08679e-08	FALSE
174	3	rs7610856	71579022	71481127	71632266	1.83936e-33	TRUE		192	4	rs9995178	157676228	157621067	157742691	3.39291e-10	FALSE		194	6	rs34117221	32568324	32206103	32681277	5.00262e-19	FALSE
175	3	rs56043766	73227526	73166812	73238650	9.58392e-10	FALSE		193	4	rs13111130	159874588	159658190	159929446	6.14272e-09	FALSE		194	6	rs2647048	32668705	32423237	32681631	3.48691e-09	FALSE
175	3	rs7648667	73340567	73318435	73353237	3.84612e-11	TRUE		193	4	rs10032500	160233232	160102354	160261891	6.21598e-10	TRUE		194	6	rs9278020	33326699	33292326	33463141	6.83951e-09	FALSE
176	3	rs35160210	77235081	77174700	77280382	5.58085e-14	FALSE		194	4	rs7684546	187376662	187348484	187376662	1.04608e-09	FALSE		195	6	rs13205738	35101198	34548206	35162141	3.4823e-12	FALSE
176	3	rs540088691	77340009	77300562	77356734	3.58939e-16	TRUE		194	4	rs62348893	187388042	187352601	187390722	3.12072e-30	TRUE		195	6	rs1568705	35012460	34579651	35251317	1.21879e-40	TRUE
176	3	rs812887	77576162	77531264	77655818	1.15743e-12	FALSE		195	5	rs2964269	15772776	15681071	15776498	1.76938e-11	TRUE		196	6	rs1520	39526867	39409237	39717308	1.4745e-34	TRUE
177	3	rs200692459	88553275	88375523	88981207	1.01364e-17	FALSE		196	5	rs883192	35267642	35249009	35305153	7.32451e-09	TRUE		196	6	rs9471172	39787679	39787679	39800974	2.69271e-11	FALSE
177	3	rs80348822	88974380	88695138	89020740	3.78595e-11	FALSE		197	5	rs62365541	50905846	50720443	50990701	1.31678e-10	TRUE		197	6	rs943080	43826627	43805296	43829629	1.23409e-21	TRUE
177	3	rs6803870	89443784	88797149	89443784	1.61627e-14	FALSE		198	5	rs62372426	53314133	53314133	53314133	3.00072e-09	TRUE		198	6	rs7770012	44446919	44440781	44452606	1.20541e-19	FALSE
177	3	rs79846351	88921010	88800174	88963355	1.4561e-10	FALSE		199	5	rs961848	56040949	55993463	56271822	6.18047e-15	TRUE		198	6	rs542444	44800015	44640206	45404170	3.88437e-22	TRUE
177	3	rs7432948	89265366	88994672	89351913	1.19352e-17	FALSE		200	5	rs1983484	60346825	59654979	60855070	7.82102e-49	TRUE		198	6	rs9472487	45371366	44724689	45404230	4.3729e-11	FALSE
177	3	rs55884669	89242480	89041916	89242480	1.50244e-09	FALSE		200	5	rs140950438	59983635	59667970	60188270	8.85781e-13	FALSE		198	6	rs2819864	45438874	45407654	45511945	2.14022e-14	FALSE
177	3	rs9840763	89124678	89080621	89132282	9.81493e-10	FALSE		200	5	rs11951757	60652567	60588572	60824235	1.76202e-11	FALSE		199	6	rs9367447	51574933	51572515	51705696	4.19115e-15	TRUE
177	3	rs35124509	89521693	89121394	94110061	1.52045e-125	TRUE		201	5	rs10051610	61931163	61398053	61963959	2.09715e-11	TRUE		200	6	rs2745367	56112343	56105973	56149855	1.50629e-16	TRUE
178	3	rs9880373	98857073	98857073	98857073	2.98647e-10	TRUE		202	5	rs113057113	64870306	64779214	65083148	4.68897e-25	TRUE		201	6	rs9345125	92002653	91870804	92014849	5.02801e-42	TRUE
179	3	rs13320037	104694900	104646815	104828166	1.93478e-58	TRUE		203	5	rs72761270	66155020	66024969	66179049	4.30412e-15	TRUE		202	6	rs201168005	98584713	98344031	98664414	9.12085e-17	TRUE
179	3	rs2654422	104807520	104736837	104828166	1.41531e-09	FALSE		204	5	rs548630	72406659	72097351	72406659	1.13966e-12	TRUE		203	6	rs2153960	108988184	108861264	109020032	1.5284e-14	TRUE
180	3	rs13091945	113172110	113010303	113308412	3.94555e-11	TRUE		205	5	rs1650697	79950781	79896375	80211393	5.54678e-17	TRUE		204	6	rs3966775	126067655	125985540	126258892	3.59491e-33	FALSE
181	3	rs4831182	115115397	114574027	115219719	1.45814e-22	TRUE		205	5	rs115109737	80102444	80102444	80118976	1.45237e-10	FALSE		204	6	rs6925412	126280519	126261593	126389472	8.04434e-11	FALSE
182	3	rs9884021	119000579	118976701	119058579	2.81878e-11	TRUE		206	5	rs71638209	81768421	81719522	81916072	5.41286e-25	TRUE		204	6	rs75343521	126732511	126608094	127182732	6.42489e-16	FALSE
183	3	rs2676	124481987	124438329	124592700	2.93504e-18	TRUE		207	5	rs12332199	82786194	82727859	82789647	1.14399e-09	FALSE		204	6	rs1490384	126851160	126623947	127185801	2.77333e-54	TRUE
184	3	rs816329	124882278	124860540	124901625	1.84083e-22	TRUE		207	5	rs309596	82844728	82758946	82856713	1.97779e-26	FALSE		204	6	rs41285260	126661502	126661502	127201350	3.06881e-09	FALSE
185	3	rs77761150	132445904	132119691	132447137	2.77833e-16	TRUE		207	5	rs10052710	82860025	82829385	82948216	4.64606e-29	TRUE		205	6	rs9389044	133265399	133085461	133362471	5.36795e-12	FALSE
186	3	rs4428180	133466374	133433523	133501529	1.05647e-20	TRUE		208	5	rs79179053	86486410	86438310	87095250	3.99573e-10	TRUE		205	6	rs519332	133571272	133282147	133670193	2.43317e-22	TRUE
187	3	rs56398805	135932400	135625498	136638975	1.65079e-18	TRUE		209	5	rs6882046	87968864	87440497	87988934	1.55425e-10	TRUE		205	6	rs6940510	133601644	133429591	133660443	7.37588e-09	FALSE
187	3	rs1394094	136195788	136103267	136402153	1.34953e-08	FALSE		209	5	rs454693	87544213	87513775	87776730	1.5692e-08	FALSE		206	6	rs12192485	136321770	136253411	136353305	3.62011e-11	TRUE
188	3	rs9874855	138134327	138130484	138525743	8.72512e-12	FALSE		210	5	rs2202509	90929423	90901337	91073986	6.37225e-10	TRUE		207	6	rs9376354	138866268	138823548	138979521	3.18376e-42	TRUE
188	3	rs9809852	138696439	138691912	138823398	1.57861e-17	TRUE		211	5	rs10039860	91902326	91852199	91939085	2.37365e-12	FALSE		208	6	rs4896599	143190820	143159284	143206826	1.10448e-08	TRUE
189	3	rs4683603	141092050	141063953	141150026	4.26632e-10	TRUE		211	5	rs972729	92012254	91977285	92034663	4.41965e-15	FALSE		209	6	rs6920868	149499408	149313335	149504985	1.88532e-11	TRUE
190	3	rs1705607	141800293	141581114	141859302	1.41509e-13	TRUE		211	5	rs7701831	92030608	91977934	92048984	1.56507e-10	FALSE		210	6	rs4870049	150158194	149874899	150189174	6.32601e-14	TRUE
190	3	rs73238169	142099367	142002869	142351463	4.45766e-09	FALSE		211	5	rs34237157	92065186	92058396	92068517	8.10586e-12	FALSE		211	6	rs113397083	150984741	150975312	151025302	3.35103e-09	FALSE
191	3	rs2279829	147106319	146753091	147358826	7.55247e-168	TRUE		211	5	rs154809	92114934	92113484	92126775	6.03305e-10	FALSE		211	6	rs12192990	151021978	150981965	151119123	1.4421e-27	TRUE
191	3	rs4681356	147082740	146936423	147194688	1.05343e-43	FALSE		211	5	rs888812	92186059	92134273	92234728	1.50543e-30	FALSE		211	6	rs72570348	151068986	151021074	151106062	8.50146e-09	FALSE
191	3	rs12488094	147085092	147018755	147085092	2.91592e-12	FALSE		211	5	rs17082792	92306662	92251840	92389258	4.26361e-11	FALSE		212	6	rs6904955	157383274	157268937	157383274	3.1866e-15	TRUE
191	3	rs75404488	147040336	147040336	147040336	7.66012e-18	FALSE		211	5	rs7725232	92574893	92486203	92608809	2.4439e-09	FALSE		213	6	rs295335	159589126	159555072	159603722	6.41278e-09	TRUE
191	3	rs7635829	147094222	147058367	147146606	5.74397e-16	FALSE		211	5	rs6878923	92669631	92643355	92669631	3.20953e-11	FALSE		214	6	rs10945320	169301357	169276167	169310825	1.99155e-11	FALSE
191	3	rs9841471	147210977	147171352	147263800	5.13579e-10	FALSE		211	5	rs115877304	92797166	92683607	93548292	1.00054e-41	FALSE		214	6	rs12206807	169448286	169386180	169461686	4.0029e-12	FALSE
191	3	rs34195741	147351456	147255709	147359962	2.94289e-11	FALSE		211	5	rs318108	92933747	92683734	92945156	3.5108e-14	FALSE		214	6	rs73034063	169486867	169469707	169555989	5.02899e-23	TRUE
192	3	rs76036841	147804236	147801312	147891874	8.198e-12	FALSE		211	5	rs58237393	92946324	92684177	93698560	3.70257e-45	TRUE		214	6	rs10945391	169588360	169560839	169602281	2.19735e-14	FALSE
192	3	rs6440529	147806411	147803350	147948636	7.55497e-12	TRUE		211	5	rs7735435	92977139	92684533	93463902	9.72222e-27	FALSE		214	6	rs2997875	169879625	169801753	169881755	2.76925e-10	FALSE
193	3	rs6772643	148620128	148580879	148626265	8.07214e-14	TRUE		211	5	rs144191596	92864363	92734471	92864363	1.70931e-11	FALSE		215	6	rs3012434	170545279	170545279	170546108	3.27879e-11	TRUE
194	3	rs6763422	150170180	150086389	150204096	1.44144e-08	TRUE		211	5	rs6892655	93488608	92823564	93492645	1.66217e-11	FALSE		216	7	rs10276582	2734764	2728406	2734764	1.58918e-08	FALSE
195	3	rs9816553	153957050	153607302	154088411	6.02361e-10	TRUE		211	5	rs67674687	94060082	93823951	94086368	2.51188e-16	FALSE		216	7	rs798548	2760935	2740802	2924082	3.474e-58	TRUE
196	3	rs4680211	155385576	155188649	155427021	1.30631e-08	TRUE		212	5	rs452510	102081079	102034963	102165088	3.04503e-10	TRUE		217	7	rs7797805	4879380	4873324	4893100	5.69787e-09	TRUE
197	3	rs7626027	156784947	156701070	156789454	1.16521e-10	TRUE		213	5	rs111704170	106496659	106412429	106563875	1.47563e-10	TRUE		218	7	rs6951635	15610696	15607231	15633802	7.1489e-13	TRUE
198	3	rs33058	159608812	159577652	159608812	6.91589e-09	TRUE		214	5	rs103840	106914733	106909839	106938267	3.80687e-12	TRUE		219	7	rs56287412	17978828	17817431	18016544	6.83603e-09	TRUE
199	3	rs11917720	171004318	170966507	171031233	1.72397e-16	TRUE		215	5	rs10463643	112032675	111988946	112302332	6.22056e-11	TRUE		220	7	rs12699998	18904175	18866844	18933110	1.65338e-37	TRUE
200	3	rs16856586	171436724	171313711	171564024	3.30634e-17	TRUE		216	5	rs10074788	115920330	115887308	115939896	8.68495e-14	TRUE		221	7	rs10271378	19613906	19485162	19878644	1.2449e-10	FALSE
200	3	rs4894803	171800256	171760427	171833266	1.13297e-10	FALSE		217	5	rs1353284	116628071	116544172	116664675	2.44911e-13	TRUE		221	7	rs10807794	19611753	19528238	19653149	1.06765e-55	TRUE
201	3	rs6766914	177322867	177271340	177345126	2.59116e-54	TRUE		218	5	rs9112	121518309	121518309	121518309	7.24785e-10	FALSE		222	7	rs2285944	21582964	21578343	21585091	2.08234e-09	TRUE
202	3	rs11711420	183349010	183312550	183553696	1.57078e-16	TRUE		218	5	rs79274321	121660713	121660713	121807528	2.06771e-09	FALSE		223	7	rs10276070	28150689	28144801	28167391	1.60282e-08	TRUE
202	3	rs35843033	183628855	183626502	183753353	2.21337e-09	FALSE		218	5	rs28878174	122248172	122030711	122434753	7.78063e-15	TRUE		224	7	rs10225173	33284295	33166801	33545820	2.04325e-14	TRUE
202	3	rs9870827	183936028	183914957	184088832	2.41538e-12	FALSE		218	5	rs77097530	122609853	122609853	122609853	1.80278e-09	FALSE		225	7	rs35681117	37959021	37938422	37981719	4.48403e-12	FALSE
202	3	rs73179231	184233083	184222319	184238310	2.86121e-10	FALSE		219	5	rs1366351	123516908	123501288	123543227	2.69534e-09	TRUE		225	7	rs10272752	38118313	37995383	38157511	1.00745e-16	TRUE
203	3	rs7616662	190647581	190587481	190678438	2.30378e-59	FALSE		220	5	rs72781244	124072070	124043244	124079152	1.83203e-09	FALSE		226	7	rs6977103	43004324	42979487	43097356	4.29702e-09	TRUE
203	3	rs34859790	190652830	190591315	190678743	7.04023e-168	TRUE		220	5	rs57063427	124260718	124217808	124287189	1.55714e-14	TRUE		227	7	rs74504435	54949256	54909928	55015505	3.5173e-16	TRUE
203	3	rs73193921	190657846	190657846	190676293	9.39139e-09	FALSE		220	5	rs28620272	124342559	124336420	124372547	1.66265e-13	FALSE		228	7	rs7811265	72934510	72823741	73058025	2.58787e-12	TRUE
204	3	rs687610	193515781	193488071	193557301	3.90919e-20	TRUE		221	5	rs62374731	124746813	124627815	124749700	4.28484e-11	TRUE		228	7	rs60385198	73018324	73003838	73018324	5.12452e-09	FALSE
204	3	rs7642977	193810750	193799196	193817244	1.37336e-14	FALSE		222	5	rs115854947	127905720	127607934	128014834	1.87109e-11	FALSE		229	7	rs1167809	75135243	75061419	75183403	6.82889e-09	TRUE
205	3	rs6777925	194472606	194468413	194502841	2.96515e-20	TRUE		222	5	rs6595843	127914264	127871750	128006440	1.34138e-10	FALSE		230	7	rs701311	83568943	83568943	83781030	1.3623e-12	TRUE
206	4	rs74921869	1013382	994011	1020391	8.68544e-11	FALSE		222	5	rs7710764	128237050	128237050	128308192	3.39854e-09	FALSE		231	7	rs201650162	96210219	96076343	96406656	8.03614e-56	TRUE
206	4	rs6812278	1002448	1000138	1019672	2.02072e-21	TRUE		222	5	rs114921579	128533184	128332219	128538467	1.70655e-11	FALSE		232	7	rs1015538	99626035	99570586	100190116	2.42427e-12	TRUE
207	4	rs744658	1755074	1685137	1765174	8.05253e-14	TRUE		222	5	rs12656592	128733572	128733572	128739635	2.88504e-19	FALSE		232	7	rs314328	100438291	100219167	100512824	8.65329e-11	FALSE
207	4	rs3135848	1797741	1795321	1797741	7.18983e-09	FALSE		222	5	rs12187568	128734008	128734008	129102550	3.76848e-85	TRUE		233	7	rs10247206	100982106	100933826	101032269	3.38723e-13	FALSE
208	4	rs362307	3241845	3241845	3272782	4.79151e-17	TRUE		222	5	rs6889316	128918224	128876340	129103254	1.88093e-20	FALSE		233	7	rs62465642	101057493	100937051	101095216	2.14051e-26	TRUE
209	4	rs7682270	4494247	4414290	4554024	3.57403e-10	FALSE		222	5	rs10055078	129125496	129107301	129447107	1.93029e-12	FALSE		234	7	rs12705149	103356062	103356062	103392094	5.38043e-11	TRUE
209	4	rs76411246	4778175	4753207	4782575	1.12587e-20	TRUE		223	5	rs12517680	130162684	129754534	131312327	5.56562e-11	FALSE		235	7	rs17137124	114210814	113960464	114365355	1.64665e-10	TRUE
210	4	rs17770321	7901040	7844754	7947839	1.70821e-20	TRUE		223	5	rs3864277	131420249	129776565	131833599	8.70865e-15	TRUE		236	7	rs66871562	120795371	120703929	120962164	1.14661e-42	TRUE
210	4	rs112934262	7940685	7940685	7940685	7.09825e-10	FALSE		224	5	rs329114	133857708	133828356	133903250	5.79055e-14	TRUE		236	7	rs3801382	120998277	120959062	121040782	6.55271e-13	FALSE
211	4	rs2610989	18022834	17813711	18025484	9.43679e-09	TRUE		225	5	rs58992612	139720211	139719991	139955371	2.47643e-10	TRUE		237	7	rs975296	127533338	127251792	127767911	2.81679e-14	TRUE
212	4	rs182289	19087520	19087520	19087520	5.21402e-11	TRUE		226	5	rs35694396	146902304	146865756	146902304	4.61926e-10	TRUE		238	7	rs11556924	129663496	129663496	129685597	8.5011e-09	TRUE
213	4	rs13150272	20121121	20088468	20242943	1.55398e-12	TRUE		227	5	rs352358	148663992	148663119	148664771	5.70559e-10	TRUE		239	7	rs2347709	134403741	134377266	134466725	7.88572e-19	TRUE
213	4	rs6447951	20260339	20260028	20319549	2.98519e-09	FALSE		228	5	rs216135	149432067	149380159	149458128	6.66601e-09	TRUE		240	7	rs149621291	141440636	141291626	141440636	1.93434e-09	TRUE
214	4	rs12648237	24388253	24338035	24392437	6.64342e-11	TRUE		229	5	rs59580263	151269577	151111863	151323905	3.56732e-09	TRUE		241	7	rs4725389	150792537	150787830	150812493	4.34804e-11	TRUE
215	4	rs34811474	25408838	25342606	25408838	2.03871e-09	TRUE		230	5	rs72822618	167747707	167718060	167761922	2.14377e-13	TRUE		242	7	rs11770585	151489711	151489711	151489711	1.28021e-11	FALSE
216	4	rs10805301	30959927	30917237	30973033	2.4472e-10	TRUE		231	5	rs4868084	170806656	170776747	170872348	1.58176e-18	TRUE		242	7	rs4128399	151498679	151492565	151505698	3.14315e-71	TRUE
217	4	rs35771878	38634757	38556399	38751673	3.36212e-42	TRUE		231	5	rs26341	171096729	171067467	171101894	3.41394e-10	FALSE		242	7	rs9648725	151504019	151502302	151504019	5.1692e-10	FALSE
218	4	rs7662463	41212540	41204395	41220288	4.97898e-09	TRUE		232	5	rs1806744	173289824	173273447	173397672	1.24549e-10	TRUE		243	7	rs77324770	155772027	155772027	155778152	2.31715e-09	TRUE
219	4	rs992423	48481976	48437360	48925948	3.51049e-09	TRUE		233	5	rs10057011	174161249	174143370	174165815	1.07815e-09	TRUE		244	8	rs2242	455360	455360	460350	3.11618e-09	TRUE
220	4	rs11538878	53728524	53415525	53757674	4.06501e-33	TRUE		234	5	rs111163387	179540096	179507830	179557156	9.05452e-09	TRUE		245	8	rs111712461	6322451	6272986	6350873	1.88181e-11	FALSE
221	4	rs7673075	54743768	54740610	54755338	9.73529e-15	FALSE		235	6	rs4959434	793765	793764	800496	7.57093e-11	TRUE		245	8	rs13250387	6371056	6354270	6394179	1.10843e-12	TRUE
221	4	rs10517324	54831945	54778529	54938543	7.11205e-19	TRUE		236	6	rs35658601	2454367	2365898	2454367	3.58954e-09	TRUE		246	8	rs330047	9086392	8088230	11895484	3.22481e-27	TRUE
221	4	rs7682912	55085620	55057749	55125992	3.75341e-12	FALSE		237	6	rs6925389	7112819	7014062	7253731	1.51736e-26	TRUE		246	8	rs28488675	10542007	10538957	10602109	9.01224e-09	FALSE
222	4	rs12505880	56307155	56227367	56477181	1.61599e-11	TRUE		238	6	rs3131781	30937732	25450026	32962130	8.91344e-24	FALSE		247	8	rs34297248	23364378	23323798	23392733	2.08421e-09	TRUE
223	4	rs9998008	57766052	57700901	57907587	4.03522e-22	TRUE		238	6	rs116009877	25715657	25616453	26123502	2.04455e-09	FALSE		248	8	rs385351	26443083	26322970	26476721	1.33595e-13	TRUE
224	4	rs35011975	73349814	73256772	73547106	3.11081e-19	TRUE		238	6	rs9393688	26207174	26180634	26338257	4.21368e-12	FALSE		249	8	rs2974294	42369473	42351176	42457590	5.94808e-09	TRUE
225	4	rs344138	77655292	77538555	77707008	1.43886e-09	TRUE		238	6	rs4713120	27721835	27498217	28573006	1.07214e-09	FALSE		250	8	rs7817184	60718581	60499342	60956071	9.16851e-09	TRUE
225	4	rs11097631	77919796	77871016	77938885	8.0083e-09	FALSE		238	6	rs2857709	31532814	29510630	32778656	3.74966e-24	TRUE		251	8	rs10112386	74281152	74276843	74281152	1.64422e-12	TRUE
226	4	rs12507099	79832706	79832706	79832706	6.33624e-09	TRUE		238	6	rs1061539	29937555	29925636	30069137	5.94196e-10	FALSE		251	8	rs2383892	74342117	74342117	74399417	8.82139e-09	FALSE
227	4	rs74764079	81952637	81951344	82002665	4.89214e-11	TRUE		238	6	rs4398728	31313148	31236467	31319175	9.21331e-10	FALSE		252	8	rs62517011	78174886	78019019	78629808	1.08809e-13	TRUE
228	4	rs72927138	83931687	83718726	83998014	6.27062e-12	TRUE		238	6	rs2905715	31351530	31321856	31368964	1.12223e-13	FALSE		252	8	rs12114097	78274836	78189212	78354221	3.02637e-10	FALSE
229	4	rs11097118	87689268	87560759	87752909	4.42082e-10	TRUE		238	6	rs707939	31726688	31572956	32647433	8.04736e-14	FALSE		253	8	rs12548371	88728143	88602399	88784385	6.01616e-12	TRUE
229	4	rs28641910	87824772	87706506	88146201	4.57112e-10	FALSE		238	6	rs2071277	32171683	32169621	32636756	7.21991e-12	FALSE		254	8	rs2978101	101679224	101673915	101685694	2.22203e-24	TRUE
230	4	rs2199936	89045331	88849552	89054667	1.41352e-37	TRUE		238	6	rs28752527	32584928	32340106	32730086	2.75665e-12	FALSE		255	8	rs149412438	104360870	104360870	104360870	1.55242e-10	TRUE
231	4	rs7657630	90027420	89887794	90079570	3.7794e-10	TRUE		238	6	rs9271365	32586794	32585504	32625952	8.90621e-12	FALSE		256	8	rs4463391	108327382	108295136	108374279	1.45794e-08	FALSE
232	4	rs11943926	95136512	94993609	95354497	4.15073e-17	TRUE		238	6	rs28371308	32678162	32625967	32730086	8.86478e-10	FALSE		256	8	rs1654723	108393959	108393683	108509332	3.85631e-34	TRUE
233	4	rs13107325	103188709	102666785	103388441	3.79934e-130	TRUE		238	6	rs9278020	33326699	33292326	33463141	8.92959e-10	FALSE		257	8	rs1098815	108938899	108847459	109244742	5.18464e-40	TRUE
233	4	rs151384	103115430	103113350	103118768	1.282e-08	FALSE		239	6	rs3800461	34616322	34548206	35162141	1.20475e-09	FALSE		258	8	rs7003380	110646853	110598608	110720214	7.37832e-12	TRUE
234	4	rs13146510	113452642	113352628	113593252	5.3336e-11	TRUE		239	6	rs2820224	35009578	34579651	35251317	8.30048e-16	TRUE		259	8	rs2721936	116632819	116464988	116645056	4.90026e-11	TRUE
235	4	rs12512082	119314914	119248623	119571449	2.73754e-13	TRUE		240	6	rs1520	39526867	39464712	39575866	1.34587e-19	TRUE		260	8	rs2447535	118946183	118898839	119019738	7.73615e-09	TRUE
236	4	rs79852959	121670096	121629986	121765788	9.20007e-09	TRUE		240	6	rs9471180	39798357	39787679	39800974	5.43173e-15	FALSE		261	8	rs80074088	119805578	119746935	119995697	3.27166e-10	FALSE
237	4	rs35495505	122798413	122684283	122846028	5.22095e-10	TRUE		241	6	rs10498754	43156160	42989057	43156160	1.77953e-09	TRUE		261	8	rs13264791	120013090	119782481	120197015	1.28188e-31	FALSE
238	4	rs1472285	124259277	124005233	124278408	9.00562e-15	TRUE		242	6	rs943080	43826627	43805296	43829629	1.99548e-15	TRUE		261	8	rs2028849	120565669	120218302	120576927	2.22142e-20	FALSE
239	4	rs62323486	127814870	127706053	128102789	2.31194e-09	TRUE		242	6	rs1539508	43868986	43868986	43870079	5.10316e-10	FALSE		261	8	rs7341594	120409477	120245925	120635884	1.48416e-24	FALSE
240	4	rs300921	144181075	144028173	144276999	7.30503e-10	TRUE		242	6	rs72867280	44041400	44036629	44105929	3.83005e-12	FALSE		261	8	rs2082587	120692085	120581643	120953873	2.31477e-24	FALSE
241	4	rs1542726	145515769	145227600	146174040	4.21362e-33	TRUE		243	6	rs2281690	44446674	44440781	44452606	6.04897e-17	TRUE		261	8	rs10283100	120596023	120596023	120702717	9.75657e-36	TRUE
241	4	rs11727676	145659064	145621328	146144579	9.29105e-33	FALSE		244	6	rs2790099	45443349	45407654	45518202	3.12382e-18	TRUE		262	8	rs6994973	121222900	121207893	121268054	2.33339e-11	TRUE
241	4	rs59335975	145886139	145711103	146174823	2.82822e-09	FALSE		245	6	rs2025747	51576410	51572515	51638079	6.57225e-10	TRUE		263	8	rs10109711	122151594	122143582	122273788	3.59535e-10	TRUE
242	4	rs34242098	146956984	146877947	146977979	2.03832e-10	TRUE		246	6	rs9345125	92002653	91870804	92016259	3.87139e-49	TRUE		264	8	rs12546580	129180513	129163295	129224182	1.21724e-08	TRUE
243	4	rs11937933	149460337	149404430	149560804	2.52195e-27	TRUE		247	6	rs17297752	97915394	97751948	98033236	8.06599e-15	FALSE		265	8	rs13264707	129950004	129800770	129994834	4.83217e-13	TRUE
244	4	rs2305980	151171269	150973388	151214005	8.10233e-09	TRUE		247	6	rs201168005	98584713	98214814	98693636	2.91796e-21	TRUE		266	8	rs55705857	130645692	130515453	130645692	2.4166e-17	TRUE
245	4	rs13104515	154723630	154623149	154769933	9.93625e-11	TRUE		248	6	rs35045014	107432157	107420270	107446540	2.3025e-12	TRUE		267	8	rs3739238	142222445	142202884	142239381	1.19211e-11	TRUE
246	4	rs62328648	157521709	157491375	157591038	2.50817e-11	FALSE		249	6	rs2153960	108988184	108856378	109020032	3.8048e-28	TRUE		268	8	rs7833924	144996029	144972454	145086428	2.93721e-16	TRUE
246	4	rs76326007	157644241	157607023	157815887	8.7669e-14	TRUE		250	6	rs56351290	111395625	111394602	111850541	3.237e-09	TRUE		269	9	rs7861718	3924447	3924447	3944778	6.85794e-09	TRUE
246	4	rs1816164	157696636	157621067	157742691	4.39797e-11	FALSE		251	6	rs975658	113369492	113286947	113522366	9.09162e-12	TRUE		270	9	rs17277467	13939884	13926685	14029235	1.57307e-15	TRUE
247	4	rs11734969	159777590	159651875	159944851	3.2617e-17	TRUE		252	6	rs980014	126068001	125985540	126258892	9.37622e-37	TRUE		271	9	rs1341732	15901875	15535211	16046489	3.64874e-09	TRUE
247	4	rs62337430	159994391	159982551	160136995	1.92331e-09	FALSE		252	6	rs75885086	126049705	126025794	126235200	6.9211e-10	FALSE		272	9	rs3904778	16681993	16680138	16833127	8.3348e-13	TRUE
248	4	rs13129779	169726027	169687725	169751948	3.44874e-09	TRUE		253	6	rs79636188	127078181	126556792	127465108	2.50507e-44	FALSE		273	9	rs34254072	22381409	22381409	22446751	9.90824e-09	TRUE
249	4	rs1882325	185126789	185125306	185144469	2.37246e-10	TRUE		253	6	rs1490384	126851160	126608815	127185801	2.56697e-56	TRUE		274	9	rs2026739	32418237	32345295	32427874	2.01448e-10	TRUE
250	4	rs62348889	187384018	187337957	187390722	5.39506e-54	TRUE		253	6	rs17054178	127201350	126661502	127212478	9.38532e-12	FALSE		275	9	rs4142495	35728494	35680337	35728494	3.72689e-09	TRUE
250	4	rs7684546	187376662	187348484	187376662	1.8093e-09	FALSE		253	6	rs2021356	127105087	127097775	127246737	2.83118e-15	FALSE		276	9	rs4400467	88927549	88870898	88978867	5.08046e-10	TRUE
251	5	rs463725	2497642	2468375	2524099	2.50431e-10	TRUE		253	6	rs9491675	127251021	127175367	127392047	9.69611e-16	FALSE		277	9	rs3138493	92219260	92177897	92230747	3.26055e-09	TRUE
252	5	rs58808503	31913006	31912256	31913006	1.48386e-09	TRUE		254	6	rs13208666	129836336	129835370	129856908	7.55703e-10	TRUE		278	9	rs4744188	95950461	95932328	96178668	5.08103e-10	TRUE
253	5	rs883192	35267642	35249009	35305153	6.92934e-11	TRUE		255	6	rs1415701	130345835	130341235	130345835	5.38887e-11	TRUE		279	9	rs357544	98142757	98142699	98200944	4.44297e-10	FALSE
254	5	rs62372426	53314133	53314133	53314133	9.00804e-09	TRUE		256	6	rs9376354	138866268	138823548	138873329	8.94662e-28	TRUE		279	9	rs28457763	98260514	98143402	98314415	3.62019e-29	TRUE
255	5	rs163109	54533626	54505745	54861502	1.37816e-08	TRUE		257	6	rs7451244	149504985	149493632	149504985	1.00815e-09	TRUE		279	9	rs7031564	98525125	98500039	98526672	4.04715e-12	FALSE
256	5	rs961848	56040949	55990342	56273693	2.90131e-19	TRUE		258	6	rs4870050	150160053	149810195	150246034	2.07566e-35	TRUE		280	9	rs7023465	101639827	101605943	101724686	9.31765e-27	TRUE
257	5	rs12652878	60164776	59797702	60847272	7.7112e-57	TRUE		259	6	rs12200665	157332876	157268937	157383274	1.13316e-10	TRUE		280	9	rs113034004	101635616	101633312	101635616	6.55344e-09	FALSE
257	5	rs12187325	59992279	59805730	60188270	2.06845e-10	FALSE		260	6	rs12154163	170343348	170334114	170354842	1.42927e-09	FALSE		281	9	rs521881	113611328	113584517	113644460	7.49367e-16	FALSE
257	5	rs74533307	60818108	60574906	60843553	1.60214e-08	FALSE		260	6	rs3012434	170545279	170545279	170546108	2.29168e-22	TRUE		281	9	rs7039165	113649462	113646264	113790030	1.98393e-48	TRUE
258	5	rs10078786	61940050	61542037	61963959	1.23318e-08	TRUE		260	6	rs2738820	170601259	170597276	170747940	2.71028e-15	FALSE		281	9	rs2150054	113886347	113828811	113945620	2.19152e-10	FALSE
259	5	rs74873074	64956249	64762789	65080091	8.86964e-28	TRUE		261	7	rs798508	2783815	2740802	2924082	1.95247e-37	TRUE		281	9	rs4978988	114063446	114006748	114196782	6.92856e-14	FALSE
260	5	rs57066416	66086944	66024969	66219202	2.88516e-11	TRUE		262	7	rs17568389	8091876	8003722	8127710	1.11626e-12	TRUE		282	9	rs10217651	118923652	118918479	119001088	1.07089e-14	FALSE
261	5	rs56194430	67824690	67763676	67824690	2.25365e-09	TRUE		263	7	rs10253283	12732250	12699576	12740216	5.97452e-10	TRUE		282	9	rs17373837	119128245	119051593	119134796	7.9881e-13	FALSE
262	5	rs548630	72406659	72097351	72406659	1.97341e-14	TRUE		264	7	rs12700003	18905866	18866844	18933110	9.09228e-39	TRUE		282	9	rs72754248	119061396	119061396	119093757	6.12892e-28	TRUE
263	5	rs34592828	75996909	75935631	76117836	3.31113e-18	TRUE		265	7	rs10247561	19375832	19352138	19379422	9.80949e-09	FALSE		282	9	rs17303101	119181794	119155732	119304568	5.11891e-10	FALSE
264	5	rs12189188	78552312	78416416	78629346	8.74734e-10	TRUE		265	7	rs11974436	19543068	19482982	19649160	6.72014e-10	FALSE		282	9	rs10817897	119245955	119241165	119453455	1.50657e-22	FALSE
265	5	rs245100	79933093	79896375	80211393	7.93066e-22	TRUE		265	7	rs10230207	19611307	19528238	19653149	3.5476e-48	TRUE		283	9	rs489601	129708125	129677051	129988476	1.23753e-10	TRUE
266	5	rs2385882	81865645	81718711	81940028	7.93316e-49	FALSE		266	7	rs12700239	20865979	20865979	20865979	3.23602e-14	TRUE		284	9	rs505922	136149229	136137065	136155000	1.18476e-14	TRUE
266	5	rs145824047	81800313	81800313	81941115	8.39699e-16	FALSE		267	7	rs7788515	21580679	21564835	21616888	4.48779e-16	TRUE		284	9	rs3780809	136302683	136211248	136332675	5.14625e-10	FALSE
266	5	rs1875535	81968101	81963501	82024550	2.69441e-23	FALSE		268	7	rs10225173	33284295	33156578	33545820	5.83836e-17	TRUE		285	9	rs10858246	139102831	139094805	139110654	1.51383e-08	TRUE
266	5	rs2386237	82397671	82266050	82590547	2.22555e-14	FALSE		269	7	rs10244781	33850385	33820512	33850385	8.26595e-10	TRUE		286	9	rs9314867	139387846	139387846	139387846	5.88796e-10	TRUE
266	5	rs11749904	82782530	82716119	82790779	1.47563e-26	FALSE		270	7	rs929387	42005678	42003500	42028045	2.3795e-12	TRUE		287	10	rs2797272	9085303	9060106	9086147	1.26092e-14	TRUE
266	5	rs2591453	82717885	82717885	82717885	9.03042e-12	FALSE		271	7	rs2877187	43044466	42979487	43144227	2.82912e-21	TRUE		288	10	rs10430577	18226707	17966561	18273428	1.57788e-31	TRUE
266	5	rs309588	82852578	82758946	82955163	2.59452e-39	FALSE		272	7	rs1542820	45978060	45959917	46010100	2.15777e-09	TRUE		288	10	rs10508553	18230259	18224915	18271914	1.35454e-09	FALSE
266	5	rs10473874	82806972	82801725	82821794	1.22716e-10	FALSE		273	7	rs1978208	50785448	50734630	50881386	3.153e-13	TRUE		288	10	rs4748431	18262069	18238528	18277652	1.99599e-13	FALSE
266	5	rs160282	82859721	82819185	82862919	3.09123e-18	FALSE		274	7	rs76928645	54941328	54909928	55073106	1.62282e-38	TRUE		289	10	rs7905967	21873295	21690509	22288132	1.5681e-41	TRUE
266	5	rs7732237	82826556	82826556	82826633	4.85865e-15	FALSE		274	7	rs111599093	55125897	54986656	55161372	2.34082e-10	FALSE		290	10	rs4748976	25037863	25015618	25071512	2.95804e-12	TRUE
266	5	rs12653308	82858828	82829385	82954722	1.50416e-91	TRUE		274	7	rs6593211	55277964	55277964	55280283	1.4976e-08	FALSE		291	10	rs1888085	28966494	28848789	28970487	5.81391e-18	TRUE
266	5	rs310499	82889528	82867543	82955664	8.69258e-10	FALSE		275	7	rs726372	69320268	68930982	69823612	7.46319e-10	TRUE		292	10	rs11008282	31117358	31113723	31130598	9.89252e-21	TRUE
267	5	rs35468045	86733378	86465225	87095250	6.87234e-10	TRUE		276	7	rs10252734	81418596	81411028	81418596	6.30311e-09	TRUE		293	10	rs7077016	32160519	32078104	32349238	5.50079e-11	TRUE
268	5	rs6882046	87968864	87440497	88181109	2.18952e-13	TRUE		277	7	rs797802	83576844	83568943	83799292	8.65294e-19	TRUE		293	10	rs3740237	32557592	32556229	32650071	2.39873e-09	FALSE
269	5	rs2202509	90929423	90800869	91075642	9.22188e-23	TRUE		277	7	rs73709588	83815550	83801953	83909046	3.15182e-13	FALSE		294	10	rs2435349	43643466	43615505	43746702	5.20873e-09	TRUE
270	5	rs10039860	91902326	91852199	91939085	4.28141e-13	FALSE		277	7	rs62473024	84290006	83964829	84544961	3.15683e-12	FALSE		295	10	rs4509682	50313621	50210710	50425252	3.78076e-44	TRUE
270	5	rs62368477	92010906	91977285	92012438	2.26547e-16	FALSE		278	7	rs42035	92239531	92236164	92327026	1.10214e-09	TRUE		296	10	rs7100341	52736525	52734441	52793177	7.02206e-09	TRUE
270	5	rs7701831	92030608	91977934	92048984	7.14032e-11	FALSE		278	7	rs35926075	92367869	92301890	92367869	1.23269e-09	FALSE		297	10	rs12763499	70769614	70640510	70779686	7.19261e-09	TRUE
270	5	rs34237157	92065186	92058396	92068517	1.23579e-11	FALSE		279	7	rs13235131	96212710	96076343	96423234	8.28031e-52	TRUE		298	10	rs1965491	75779088	75775234	76355370	1.60375e-09	TRUE
270	5	rs154808	92116068	92113484	92126775	9.06113e-09	FALSE		280	7	rs35061193	100178177	99474427	100190116	2.28366e-18	TRUE		299	10	rs10736354	90206538	90143657	90296467	6.47388e-12	TRUE
270	5	rs888812	92186059	92134273	92240880	2.37415e-38	FALSE		280	7	rs2906646	99818137	99605353	99868412	5.18124e-10	FALSE		300	10	rs2478236	94797973	94570602	94845546	3.08124e-11	FALSE
270	5	rs17082792	92306662	92251840	92361481	1.45665e-09	FALSE		281	7	rs6947185	101041758	100939488	101095216	7.89804e-11	TRUE		300	10	rs7920484	94949808	94878569	95067066	7.83838e-18	TRUE
270	5	rs7725232	92574893	92486203	92608809	7.12142e-09	FALSE		282	7	rs117481155	102837493	102409471	102837493	1.39211e-09	TRUE		300	10	rs10882156	94908958	94899739	94960859	1.63486e-12	FALSE
270	5	rs6875222	92663897	92643355	92669631	5.36172e-11	FALSE		283	7	rs10231382	114096846	113960464	114428727	9.45912e-12	TRUE		300	10	rs10882203	95032274	95023472	95057768	1.17892e-08	FALSE
270	5	rs7442779	92788278	92683607	93548292	5.37355e-83	TRUE		284	7	rs28438696	117610290	117502574	117668235	3.26738e-22	TRUE		301	10	rs7080472	96012950	95971321	96132106	1.53286e-15	TRUE
270	5	rs318108	92933747	92683734	92945156	4.17644e-13	FALSE		285	7	rs3801387	120974765	120959062	121040782	4.96249e-12	TRUE		302	10	rs11189137	99095687	98971960	99099397	1.45973e-08	TRUE
270	5	rs58237393	92946324	92684177	93698560	4.46618e-59	FALSE		286	7	rs13246286	127540377	127272820	127767911	4.9825e-14	TRUE		303	10	rs1983864	100017453	99824323	100027987	1.3189e-10	TRUE
270	5	rs548331998	93295798	92702340	93463902	1.74352e-30	FALSE		287	7	rs11556924	129663496	129663496	129685597	4.18389e-10	TRUE		304	10	rs12572775	104285594	104220301	104605521	3.33679e-14	FALSE
270	5	rs144191596	92864363	92734471	92864363	5.20496e-09	FALSE		288	7	rs2347714	134414572	134377266	134466725	3.02769e-19	TRUE		304	10	rs11191368	104449444	104229588	104630412	5.41521e-11	FALSE
270	5	rs6892655	93488608	93488502	93488608	1.48739e-14	FALSE		288	7	rs4732060	134530381	134496410	134576840	8.45212e-12	FALSE		304	10	rs12255047	104760752	104587904	105226538	2.98454e-13	FALSE
270	5	rs6891545	93987532	93823951	94085688	2.96759e-22	FALSE		289	7	rs61574089	137114765	137095230	137132859	2.42756e-17	TRUE		304	10	rs2863994	105454043	105226538	105460588	1.47381e-10	FALSE
270	5	rs78037357	93844809	93844809	94031993	1.61339e-08	FALSE		290	7	rs12111923	148885877	148756738	148893472	1.27992e-08	TRUE		304	10	rs11191839	105634895	105595430	105672842	3.78712e-17	TRUE
271	5	rs2410940	106450140	106396918	106557132	8.24844e-11	FALSE		291	7	rs310583	150901609	150895255	150955289	7.34146e-09	TRUE		305	10	rs36090025	114774433	114749734	114817009	6.34795e-09	TRUE
271	5	rs111704170	106496659	106412429	106563875	9.37283e-13	TRUE		292	7	rs2079987	151342640	151328218	151343638	1.88754e-13	FALSE		306	10	rs4638225	118676964	118606810	118896767	3.86253e-30	TRUE
272	5	rs641406	106914027	106909839	106938267	6.1142e-15	TRUE		292	7	rs4128399	151498679	151498679	151504498	2.55138e-26	TRUE		307	10	rs740739	119262090	119230544	119327690	1.88554e-18	TRUE
273	5	rs57561676	108148121	108046013	108235987	4.96338e-10	TRUE		293	7	rs12698401	156120112	156067051	156134055	5.49648e-09	TRUE		308	10	rs34884690	126431711	126297670	126560286	1.17158e-25	TRUE
274	5	rs9326863	112056360	111988946	112296136	4.06056e-13	TRUE		294	8	rs7831557	10280228	8088230	11895484	8.9707e-33	TRUE		309	10	rs6597884	126851174	126844523	126862256	5.96093e-10	TRUE
275	5	rs6897765	115922144	115887308	115939896	2.90782e-11	TRUE		294	8	rs10094026	8646438	8624028	8731238	2.41322e-13	FALSE		310	10	rs10901506	127688989	127671175	127729754	3.1779e-11	TRUE
276	5	rs10037418	116577731	116544172	116664489	1.10831e-15	TRUE		294	8	rs34270982	10854864	10808687	10854864	1.22821e-08	FALSE		311	10	rs4751100	131346786	131268893	131457179	7.94644e-14	TRUE
277	5	rs9112	121518309	121518309	121518309	2.00495e-14	FALSE		295	8	rs1078363	21904212	21903316	21950759	2.09317e-11	TRUE		312	11	rs7124615	186604	176397	275752	6.29771e-10	TRUE
277	5	rs145919247	121812171	121750329	121837557	8.27748e-10	FALSE		296	8	rs2294123	23104195	23091835	23124504	1.99675e-15	TRUE		313	11	rs7947308	1478565	1478565	1542120	1.65176e-08	FALSE
277	5	rs138000331	121970312	121941686	121993395	1.4891e-08	FALSE		297	8	rs2979701	24808280	24806842	24820164	6.62516e-09	TRUE		313	11	rs28514987	1487024	1481131	1626274	2.17592e-09	TRUE
277	5	rs28878174	122248172	121950651	122425832	2.61078e-15	FALSE		298	8	rs5029306	26453105	26327533	26476721	4.2254e-14	TRUE		314	11	rs11602347	2176852	2163853	2184848	8.26395e-19	TRUE
277	5	rs6873996	122031358	122005445	122374233	1.93385e-11	FALSE		298	8	rs327225	26483190	26462624	26509337	2.07472e-10	FALSE		315	11	rs11604838	10468953	10432370	10506255	2.67326e-24	TRUE
277	5	rs151283	122446619	122007478	122598142	2.74346e-18	FALSE		299	8	rs1562330	27098436	27083543	27119538	8.10422e-11	TRUE		315	11	rs4442541	10669172	10655623	10699750	1.18688e-09	FALSE
277	5	rs459743	122496931	122016065	123137755	6.57365e-22	FALSE		300	8	rs55771603	28427057	28352242	28451227	1.91465e-09	TRUE		316	11	rs11023199	14394258	14278049	14431709	1.95548e-09	TRUE
277	5	rs6896645	122424026	122424026	122434666	1.94035e-09	FALSE		301	8	rs4736967	41182841	41161759	41198566	2.511e-15	TRUE		317	11	rs10833110	19450687	19433860	19533640	1.00986e-14	TRUE
277	5	rs2303719	122682154	122444385	122997402	7.02164e-32	TRUE		302	8	rs2974333	42420454	42351176	42457590	3.28865e-13	TRUE		318	11	rs56164302	20077869	20062121	20084391	5.64259e-09	FALSE
277	5	rs77097530	122609853	122605896	122669657	7.47053e-21	FALSE		303	8	rs56224379	57097374	57087545	57210606	2.57547e-10	TRUE		318	11	rs35891966	20129311	20129311	20129311	1.2564e-12	TRUE
277	5	rs687638	122644307	122641381	122645056	3.06259e-09	FALSE		304	8	rs113958504	61591436	61591436	61646204	4.21599e-09	TRUE		319	11	rs10767627	27309396	27231621	27407527	1.90177e-16	TRUE
277	5	rs984169	123041144	122811649	123051626	2.07459e-13	FALSE		305	8	rs13258167	65639566	65610518	65760568	1.13686e-08	TRUE		320	11	rs4922556	30602252	30602252	30625358	2.76158e-10	FALSE
278	5	rs57063427	124260718	124217808	124287189	3.96304e-17	TRUE		306	8	rs13263939	72483641	72466324	72531550	4.27078e-09	TRUE		320	11	rs4439488	30804996	30798288	31012288	2.01937e-11	TRUE
278	5	rs28620272	124342559	124336420	124372547	1.88682e-09	FALSE		307	8	rs78835303	78099225	78020556	78315288	8.10536e-12	TRUE		321	11	rs62618693	32956492	32595598	32956492	1.056e-12	TRUE
279	5	rs7731621	126428587	126205155	126561776	2.70434e-11	TRUE		307	8	rs6473012	78136451	78026317	78180278	6.14922e-11	FALSE		322	11	rs66716358	44330610	44295329	44343675	3.49942e-19	FALSE
280	5	rs60324229	127823706	127607934	128014834	1.4513e-19	TRUE		308	8	rs1552313	93202710	93184065	93262882	2.11415e-15	TRUE		322	11	rs117431224	44356396	44356396	44356396	5.34575e-10	FALSE
280	5	rs11241959	127787964	127751547	127857493	3.06355e-11	FALSE		308	8	rs62518651	93307391	93189631	93369299	1.42754e-08	FALSE		322	11	rs139282252	44386536	44381309	44401321	1.38744e-09	FALSE
281	5	rs12656592	128733572	128733572	128733995	3.32477e-13	FALSE		309	8	rs2514527	97169327	97139957	97196542	3.18627e-10	TRUE		322	11	rs7935166	44636547	44619040	44636833	1.54745e-19	TRUE
281	5	rs12187568	128734008	128734008	129102550	1.84319e-75	TRUE		310	8	rs1693560	101680292	101673915	101685694	8.51676e-20	TRUE		323	11	rs35327580	46605817	46342942	46730043	3.66081e-09	FALSE
281	5	rs30660	129009487	128876340	129102278	1.95601e-18	FALSE		311	8	rs1654723	108393959	108393799	108509332	5.04128e-18	TRUE		323	11	rs10838681	47275064	46713062	49143792	1.76557e-09	FALSE
281	5	rs465153	129176114	129107301	129447107	3.35789e-11	FALSE		312	8	rs656624	108974658	108847459	109244742	3.5127e-22	TRUE		323	11	rs2293576	47434986	47249223	47943419	1.76635e-16	TRUE
282	5	rs12522693	130195731	129754534	131312327	8.9132e-12	FALSE		312	8	rs112700594	109184192	109013996	109346121	8.63876e-10	FALSE		323	11	rs1967210	48096692	47682725	48811277	9.34355e-09	FALSE
282	5	rs3864277	131420249	129776565	131833599	5.70472e-21	TRUE		312	8	rs17345505	109563317	109241822	109588327	1.36445e-10	FALSE		324	11	rs174568	61593816	61543499	61624181	1.18643e-13	FALSE
283	5	rs329114	133857708	133828356	133870739	1.03365e-14	TRUE		313	8	rs6469603	116596188	116464988	116645056	4.83534e-13	TRUE		324	11	rs57280117	61761229	61730183	61789887	1.96193e-18	TRUE
284	5	rs177251	134343469	134335846	134378957	1.43034e-09	TRUE		314	8	rs1020916	119064699	119044360	119091168	4.5294e-09	TRUE		325	11	rs4102217	65263895	65212447	65342981	2.94483e-10	FALSE
285	5	rs1347143	139669386	139515394	139715003	2.45078e-11	FALSE		315	8	rs1385491	120094478	120082104	120216552	6.02592e-09	FALSE		325	11	rs7116712	65372518	65351364	65549606	3.97714e-11	TRUE
285	5	rs4150211	139721808	139719991	139955371	2.25407e-13	TRUE		315	8	rs7017581	120625237	120220595	120709099	9.68753e-22	FALSE		326	11	rs2256187	77919768	77909014	78135704	6.21246e-11	TRUE
286	5	rs1592930	148473398	148434545	148521799	9.94823e-11	FALSE		315	8	rs10283100	120596023	120596023	120702717	4.27088e-26	TRUE		327	11	rs1791559	92451567	92213728	92558342	2.11725e-25	TRUE
286	5	rs352358	148663992	148663119	148664771	3.00474e-19	TRUE		316	8	rs4506217	123409762	123319354	123442262	5.47084e-10	TRUE		328	11	rs11021233	95320986	95276580	95327374	1.00992e-11	FALSE
287	5	rs892006	151180890	151111863	151339621	3.25836e-19	TRUE		317	8	rs7017252	129950844	129915422	129994834	1.00157e-08	TRUE		328	11	rs473155	95596873	95440480	95681028	8.41581e-14	TRUE
288	5	rs4921518	158432457	158271680	158488742	3.2366e-12	TRUE		318	8	rs55705857	130645692	130515453	130645692	8.32829e-21	TRUE		328	11	rs7107785	95747337	95728793	95756889	6.02769e-11	FALSE
289	5	rs115811946	167758984	167718060	167761922	3.17102e-13	TRUE		319	8	rs76880201	134167181	134064152	134188778	3.47761e-14	TRUE		329	11	rs581136	100888602	100873355	101142609	9.86704e-10	TRUE
289	5	rs4976609	167863844	167848199	167863844	6.36998e-10	FALSE		320	8	rs10110632	139907827	139893789	139916909	1.66993e-11	TRUE		330	11	rs78976377	110941177	110856108	110941177	2.95535e-14	FALSE
290	5	rs4868084	170806656	170776747	170872348	1.09827e-19	FALSE		321	8	rs35807050	142040409	142033034	142042870	7.20972e-12	FALSE		330	11	rs10891215	110893949	110885976	110915989	3.72074e-11	FALSE
290	5	rs26341	171096729	171086603	171101894	1.10081e-19	FALSE		321	8	rs3739241	142221361	142202884	142253481	1.07565e-17	TRUE		330	11	rs321404	110949618	110945055	111096943	3.98355e-48	TRUE
290	5	rs6555969	171128464	171128464	171174351	8.36842e-35	TRUE		322	8	rs2293922	144359147	144310589	144457328	2.46978e-10	TRUE		330	11	rs561590	111047295	110965217	111047295	1.99364e-12	FALSE
291	5	rs56370020	179032355	178978012	179079104	5.79925e-11	TRUE		323	8	rs11993233	145002283	144973183	145086428	1.53661e-14	TRUE		330	11	rs12794347	111055661	110991189	111083785	6.14781e-31	FALSE
292	5	rs111163387	179540096	179507830	179577467	2.24171e-09	TRUE		324	9	rs79456734	984924	972059	989943	6.6852e-12	TRUE		330	11	rs7940533	111078415	111049688	111078415	9.7223e-09	FALSE
293	6	rs4959434	793765	792771	800496	3.50736e-15	FALSE		325	9	rs57263785	2197987	2196566	2198033	4.34312e-11	TRUE		331	11	rs3825045	114073200	114035516	114081271	1.83276e-11	TRUE
293	6	rs10498652	875493	841850	889033	9.69635e-16	TRUE		326	9	rs7861718	3924447	3924447	3944778	5.86848e-14	TRUE		332	11	rs2277296	118550522	118482565	118604984	4.30609e-09	TRUE
294	6	rs76110445	1364866	1309580	1381066	8.5167e-17	TRUE		327	9	rs34254072	22381409	22381409	22447655	1.73068e-18	TRUE		333	11	rs589925	118955679	118901262	118961231	1.23564e-09	TRUE
295	6	rs35892674	2432009	2365898	2454367	7.96771e-10	TRUE		328	9	rs1570249	35752252	35734956	35776190	1.27572e-09	TRUE		334	11	rs2305013	120340060	120180479	120361394	2.4639e-14	TRUE
296	6	rs6925389	7112819	6997161	7258523	4.34768e-22	TRUE		329	9	rs11789773	76157130	75937746	76193770	2.16012e-17	TRUE		334	11	rs7121779	120213360	120196433	120353298	2.52705e-09	FALSE
296	6	rs7769430	7223663	7222813	7253262	1.20715e-08	FALSE		330	9	rs875034	77357043	77330725	77386938	4.25931e-09	TRUE		335	11	rs2230004	128333503	128333503	128353171	4.83965e-11	TRUE
297	6	rs199205	7736417	7736417	7736417	1.32474e-09	FALSE		331	9	rs11138288	82155341	82130861	82173056	1.26238e-09	FALSE		336	11	rs2875238	130282078	130258023	130313225	2.10997e-34	TRUE
297	6	rs267180	7830141	7830141	7903629	2.46196e-11	FALSE		331	9	rs3928818	82255585	82177290	82343802	2.24393e-11	TRUE		336	11	rs11222238	130500152	130427963	130500876	1.208e-09	FALSE
297	6	rs73719371	7898147	7864764	7907884	1.03664e-11	TRUE		332	9	rs7872941	88979177	88870612	88990488	2.32017e-09	TRUE		336	11	rs4937576	130702192	130701504	130702454	1.69245e-12	FALSE
298	6	rs112172280	19118597	18991559	19191459	1.26655e-12	TRUE		333	9	rs1022994	89537928	89537928	89554097	3.90799e-12	TRUE		337	11	rs61909699	134102105	133934962	134102110	1.81541e-11	TRUE
299	6	rs10946414	20873388	20790509	21031435	8.51838e-11	TRUE		334	9	rs13292091	92061583	92010796	92124592	1.11505e-08	FALSE		338	12	rs4631941	1485216	1207223	1510132	2.42952e-09	TRUE
299	6	rs9295499	21160689	21144010	21166705	3.49946e-10	FALSE		334	9	rs13298567	92111105	92077261	92120343	8.48422e-09	FALSE		339	12	rs2277403	5916350	5894444	5933363	2.13248e-10	TRUE
300	6	rs78432519	21891576	21854480	21896597	4.38395e-09	TRUE		334	9	rs1007966	92213967	92132927	92230747	7.9e-18	TRUE		340	12	rs941233	19993676	19984383	20010909	1.7646e-11	TRUE
301	6	rs3130241	30536872	25182925	32963948	7.18508e-43	TRUE		335	9	rs10761199	95951937	95929195	96085407	2.69613e-10	TRUE		341	12	rs4362189	20820794	20803549	20862939	1.24693e-13	TRUE
301	6	rs79220007	26098474	25319900	30711805	4.93741e-41	FALSE		335	9	rs7866300	96027767	96002983	96067214	1.6251e-09	FALSE		342	12	rs28802276	21465853	21341140	21490484	2.26669e-13	TRUE
301	6	rs2281073	25622558	25506415	25683280	1.15283e-08	FALSE		335	9	rs10821132	96228952	96181075	96358301	5.5203e-10	FALSE		343	12	rs11047249	24233479	24154382	24267891	1.05752e-12	TRUE
301	6	rs1799945	26091179	25978402	26134672	8.11134e-12	FALSE		336	9	rs357544	98142757	98142699	98200944	1.95996e-13	FALSE		344	12	rs10843088	28231529	28031422	28231529	2.2862e-20	FALSE
301	6	rs806794	26200677	26095931	26338697	1.14943e-27	FALSE		336	9	rs28457763	98260514	98143402	98314415	8.16449e-40	TRUE		344	12	rs149299821	28102510	28099722	28124889	8.12901e-09	FALSE
301	6	rs13215560	27481939	27311658	27486633	5.17762e-09	FALSE		336	9	rs28573122	98190335	98147278	98192383	3.42557e-10	FALSE		344	12	rs11049367	28292313	28159558	28741743	5.16447e-31	FALSE
301	6	rs2294480	27583961	27318848	27769705	9.1766e-12	FALSE		336	9	rs4743293	98525304	98509576	98545027	1.45325e-08	FALSE		344	12	rs10843091	28239325	28186298	28739845	7.23132e-45	TRUE
301	6	rs56262516	29930939	29558919	30313440	2.99093e-09	FALSE		337	9	rs911934	101637477	101605943	101724686	3.82724e-31	TRUE		344	12	rs201349622	28353782	28243580	28735596	2.59269e-26	FALSE
301	6	rs3131875	29666111	29600054	30306553	1.67727e-11	FALSE		337	9	rs7856182	101633312	101633312	101670088	6.31625e-09	FALSE		345	12	rs10875923	49530135	49485373	49609166	2.1012e-11	TRUE
301	6	rs9264493	31232697	29604683	31461795	1.68519e-13	FALSE		338	9	rs118017926	109626812	109526479	109759135	2.9043e-15	TRUE		346	12	rs59546367	51345373	51326702	51555471	1.98964e-12	TRUE
301	6	rs28894076	29905910	29690694	30047403	6.81234e-10	FALSE		339	9	rs2015605	110015047	110012867	110101710	9.20727e-10	TRUE		347	12	rs10747666	53716836	53649874	53752204	6.99725e-11	FALSE
301	6	rs6457300	30998742	30800068	31002527	1.41767e-09	FALSE		340	9	rs1177644	113635282	113584517	113644460	4.9976e-15	FALSE		347	12	rs58123204	53760162	53688489	54093041	4.5242e-14	TRUE
301	6	rs9266791	31358943	30990055	32730086	1.37048e-15	FALSE		340	9	rs1409682	113665419	113648136	113786658	1.36951e-23	TRUE		348	12	rs10876870	56478002	56379060	56482180	2.58759e-09	TRUE
301	6	rs805262	31628733	31320562	32404220	1.00009e-16	FALSE		340	9	rs5027597	113832692	113829260	113837222	3.04538e-12	FALSE		349	12	rs79487293	65905126	65448295	65917502	8.12385e-52	TRUE
301	6	rs281862352	32632207	31320810	32712666	8.63878e-14	FALSE		341	9	rs10759832	118930313	118918479	119001088	1.89145e-39	FALSE		349	12	rs12313934	65768690	65732301	65897490	8.29894e-16	FALSE
301	6	rs9267325	31461492	31461492	31559872	3.85418e-11	FALSE		341	9	rs62574179	118970563	118970563	118970563	8.64967e-09	FALSE		350	12	rs9669278	66374587	66326943	66383320	9.82245e-11	TRUE
301	6	rs9272021	32598515	31603591	32682429	2.53537e-24	FALSE		341	9	rs72754248	119061396	119049958	119093757	3.74026e-50	TRUE		351	12	rs35227403	68216239	68216239	68225876	1.74676e-10	TRUE
301	6	rs805293	31688518	31688518	31876042	7.05459e-10	FALSE		341	9	rs7030607	119245183	119150166	119503354	2.00441e-27	FALSE		352	12	rs7954339	78148559	78134777	78171776	4.35944e-09	FALSE
301	6	rs28707527	32587717	32339988	32679053	4.57367e-09	FALSE		342	9	rs700061	125824478	125601801	126044010	1.217e-20	TRUE		352	12	rs2619062	78288811	78210194	78384193	1.46544e-18	TRUE
301	6	rs9278020	33326699	33203908	33463141	5.25782e-14	FALSE		342	9	rs73571431	126136139	126114095	126178548	1.11298e-10	FALSE		353	12	rs12424773	80033612	79759364	80114680	6.50575e-38	TRUE
302	6	rs3800461	34616322	34548206	35162141	5.5429e-17	FALSE		342	9	rs111305259	126378489	126148332	126508558	1.11113e-19	FALSE		354	12	rs113021522	84069057	83938153	84132104	3.87037e-11	TRUE
302	6	rs2820224	35009578	34579651	35251317	6.77506e-49	TRUE		342	9	rs10118767	126523296	126443959	126712127	5.33454e-11	FALSE		355	12	rs11609649	85576492	85576492	85755859	8.00779e-11	TRUE
303	6	rs1520	39526867	39409237	39717308	4.19074e-49	TRUE		343	9	rs59842227	127836760	127779314	128528978	2.41799e-11	TRUE		356	12	rs11107120	93985482	93954065	93998321	8.9468e-12	TRUE
303	6	rs6914445	39790940	39787679	39800974	6.41373e-19	FALSE		344	9	rs1001138	129897994	129625226	129954223	7.82287e-11	TRUE		357	12	rs61938198	95500635	95362887	95592212	6.75614e-14	TRUE
304	6	rs943080	43826627	43804571	43829941	8.29681e-29	TRUE		344	9	rs10760480	129966897	129677051	130046379	1.53132e-08	FALSE		357	12	rs4128507	95577884	95477651	95709315	8.33692e-13	FALSE
304	6	rs1539508	43868986	43868986	43870079	3.35591e-11	FALSE		345	9	rs11244254	133916387	133915854	133928790	7.2274e-10	TRUE		358	12	rs1946178	95999698	95975038	96008643	1.28683e-10	TRUE
305	6	rs2281690	44446674	44440722	44452606	4.0726e-28	TRUE		346	9	rs2519093	136141870	136137065	136184798	4.39812e-13	TRUE		359	12	rs11111090	102326461	102324872	102338853	3.34149e-14	FALSE
305	6	rs6926370	44947280	44662149	45404230	1.27705e-13	FALSE		347	9	rs7040556	139103955	139094805	139110654	4.59956e-10	FALSE		359	12	rs11111293	102921296	102394872	102942969	1.17944e-14	TRUE
305	6	rs542444	44800015	44680808	45404170	9.63383e-27	FALSE		347	9	rs3923776	139331221	139272502	139393175	6.71669e-14	TRUE		359	12	rs78360407	102751205	102524505	102828079	1.3002e-08	FALSE
305	6	rs2790099	45443349	45407654	45511945	1.27901e-26	FALSE		348	10	rs41298373	7622009	7622009	7622009	7.7827e-32	TRUE		360	12	rs7299244	105931766	105902537	105931766	5.62871e-09	TRUE
306	6	rs9367447	51574933	51572515	51705696	3.33681e-19	TRUE		349	10	rs1149939	9203792	9116616	9215488	8.66341e-14	TRUE		361	12	rs12146713	106476805	106365661	106510902	8.19986e-131	TRUE
307	6	rs72874016	55557578	55469291	55580351	3.43167e-10	TRUE		350	10	rs35772238	14686781	14643451	14698618	5.65223e-19	TRUE		362	12	rs7314329	109205468	109029909	109260895	3.10865e-12	TRUE
308	6	rs2745367	56112343	56105707	56149855	2.07085e-16	TRUE		351	10	rs7905967	21873295	21766969	22501895	4.74147e-41	TRUE		363	12	rs7308864	109871179	109851486	110042348	1.66059e-10	TRUE
309	6	rs486777	76301221	76216647	76612885	4.99848e-09	TRUE		352	10	rs111509986	27194181	27033814	27304067	1.42987e-09	TRUE		364	12	rs3184504	111884608	111708458	112939853	1.72861e-22	TRUE
310	6	rs217326	84349538	84264202	84409255	6.43027e-10	TRUE		353	10	rs1907392	27994668	27977627	28107414	4.45476e-10	TRUE		365	12	rs11068772	118441838	118437058	118461574	2.48156e-09	TRUE
311	6	rs9345125	92002653	91870804	92016259	6.71055e-70	TRUE		354	10	rs72812585	31090820	31078963	31133423	1.46923e-08	FALSE		366	12	rs1727313	123640853	123430082	123913433	4.67694e-16	TRUE
312	6	rs7773056	92849774	92756602	92904059	9.86616e-11	TRUE		354	10	rs11008282	31117358	31117328	31129883	1.26583e-21	TRUE		367	12	rs11147235	133688707	133688707	133781163	4.02276e-15	TRUE
313	6	rs12190397	97036465	96767685	97067047	4.87179e-23	TRUE		355	10	rs11594899	32139926	32078104	32419399	3.76429e-15	TRUE		368	13	rs2202729	22979247	22977789	23000819	6.05789e-10	TRUE
314	6	rs62422089	97944162	97751948	98031290	1.79088e-15	TRUE		356	10	rs2506141	33468014	33464952	33509513	4.44169e-12	TRUE		369	13	rs9507595	26459787	26329960	26476376	8.66594e-09	TRUE
315	6	rs201168005	98584713	98297832	98693636	1.47804e-26	TRUE		357	10	rs11009680	34502942	34445001	34524792	7.99199e-10	TRUE		370	13	rs866376	47230865	47062093	47314115	1.23407e-17	TRUE
316	6	rs12208103	107442431	107420270	107446540	9.3984e-13	TRUE		357	10	rs146421924	34641842	34530913	34841293	9.43781e-10	FALSE		371	13	rs1239707	51151633	51100097	51165710	8.07052e-11	TRUE
317	6	rs2153960	108988184	108856378	109020032	3.43331e-39	TRUE		357	10	rs1082127	34819773	34714686	34955387	3.17914e-09	FALSE		372	13	rs7985860	60322248	60226202	60418498	2.9036e-10	TRUE
318	6	rs17510789	111702789	111415836	111922979	3.39752e-09	TRUE		358	10	rs72786903	50376394	50210710	50425252	1.73319e-26	TRUE		373	13	rs7326271	73129876	73113043	73165860	6.23377e-10	TRUE
319	6	rs7745076	113385522	113217970	113522366	2.61339e-13	TRUE		359	10	rs10995206	52734441	52734441	52793177	2.61192e-09	TRUE		374	13	rs9545158	80192906	80157890	80193729	7.34114e-14	TRUE
320	6	rs980014	126068001	125985540	126258892	6.24581e-57	FALSE		360	10	rs12572120	62088304	62042734	62197950	1.74181e-09	TRUE		375	13	rs504122	80911525	80883646	80919712	3.89245e-09	FALSE
320	6	rs9401858	126347133	126261593	126422711	4.00143e-15	FALSE		361	10	rs2675617	63532045	63425243	63552223	1.1333e-10	TRUE		375	13	rs9531104	81260150	81167981	81661015	2.7901e-12	TRUE
320	6	rs79636188	127078181	126556792	127465108	2.96537e-43	FALSE		362	10	rs9415676	65010626	64881382	65365736	2.15449e-09	TRUE		376	13	rs117566375	99563157	99438976	99591528	3.44705e-09	FALSE
320	6	rs1490384	126851160	126608815	127185801	1.18853e-97	TRUE		363	10	rs767809	75865065	75806277	76180335	3.34395e-09	TRUE		376	13	rs17785077	99635611	99614641	99764900	7.11538e-12	TRUE
320	6	rs41285260	126661502	126661502	127201350	6.22961e-16	FALSE		364	10	rs2096194	90201642	90143657	90296467	3.57172e-10	TRUE		377	13	rs9554679	100989062	100744319	101158580	1.05663e-14	TRUE
320	6	rs9401921	127246737	127097775	127260497	1.55143e-12	FALSE		365	10	rs75164520	91486813	91390555	91574624	9.9606e-11	TRUE		377	13	rs62619988	101077774	101077774	101138776	1.50679e-08	FALSE
320	6	rs9491675	127251021	127097775	127392047	1.65331e-14	FALSE		366	10	rs1536329	94739494	94570602	94750745	8.38883e-11	TRUE		378	13	rs1529276	103928007	103902872	103966754	9.24332e-21	TRUE
320	6	rs62436822	127179594	127166751	127179594	1.91558e-09	FALSE		367	10	rs11187838	96038686	95998179	96040394	7.14996e-13	TRUE		379	14	rs72694396	24887101	24887024	24887101	2.06113e-09	TRUE
320	6	rs72961007	127524398	127440047	127529780	6.09564e-10	FALSE		368	10	rs2489051	102351785	102156208	102361333	5.22542e-13	FALSE		380	14	rs1951387	26884848	26853193	26886758	1.58592e-12	TRUE
321	6	rs113898003	130341235	130322357	130422142	1.85947e-16	TRUE		368	10	rs118158982	102324683	102245664	102366639	3.11597e-15	TRUE		381	14	rs12888467	29235537	29208788	29261974	2.50915e-15	TRUE
322	6	rs6904471	133267403	133085461	133282588	2.36268e-14	FALSE		369	10	rs12771291	103936624	103840791	103960351	3.80488e-10	TRUE		382	14	rs1967699	31385733	31361742	31501505	1.4363e-08	TRUE
322	6	rs519332	133571272	133315804	133670193	4.32695e-21	TRUE		370	10	rs7092622	104249919	104220301	104543883	3.61528e-14	TRUE		383	14	rs113731836	35225616	35213280	35366743	1.17988e-08	TRUE
323	6	rs9385749	136261114	136247928	136353305	1.00325e-12	TRUE		370	10	rs113278154	104960464	104591393	105059896	6.22177e-13	FALSE		384	14	rs72681869	50655357	50624690	51207741	7.62891e-14	TRUE
324	6	rs9376354	138866268	138823548	138979521	2.29136e-56	TRUE		370	10	rs4918003	105044157	104981167	105176914	2.24107e-09	FALSE		384	14	rs17780143	50901768	50901768	51123224	3.351e-09	FALSE
325	6	rs225722	142550709	142336801	142563242	2.31447e-14	TRUE		371	10	rs67764572	105596007	105595430	105671248	3.40726e-12	TRUE		385	14	rs60012983	53791855	53696031	53797525	5.10754e-09	FALSE
326	6	rs9376710	143193404	143159284	143206826	3.05483e-09	TRUE		372	10	rs7094463	114711983	114678843	114818772	6.89893e-15	TRUE		385	14	rs1959830	53975570	53902415	53996341	4.38008e-26	TRUE
327	6	rs7746208	149493632	149362202	149504985	1.99231e-13	TRUE		372	10	rs7074440	114785424	114749734	114817009	6.62773e-11	FALSE		386	14	rs762643	54422767	54380768	54431575	1.27771e-27	TRUE
328	6	rs4870049	150158194	149874899	150246034	1.83704e-38	TRUE		372	10	rs114863326	114783775	114750157	114805860	4.79883e-11	FALSE		387	14	rs4901508	54835546	54812453	54849125	4.51087e-15	TRUE
329	6	rs113397083	150984741	150975312	151025302	4.03648e-10	FALSE		373	10	rs2531685	118646129	118567969	118896767	7.62486e-52	TRUE		388	14	rs67031627	57292728	57269825	57292728	1.24903e-08	FALSE
329	6	rs12192990	151021978	150981965	151118742	3.60231e-29	TRUE		374	10	rs2901158	119269774	119260705	119317033	6.37056e-09	TRUE		388	14	rs117332043	57617154	57482739	57709152	1.0663e-41	TRUE
329	6	rs139736560	151097980	151021074	151128784	1.2474e-08	FALSE		375	10	rs10901814	126431281	126266756	126566412	2.8975e-66	TRUE		389	14	rs160459	59074136	58668484	59133479	7.43722e-44	TRUE
329	6	rs9397359	151111923	151105970	151123155	4.30131e-09	FALSE		375	10	rs10510138	126438019	126344395	126480276	2.37201e-09	FALSE		389	14	rs6573193	58684872	58668484	58833909	1.62431e-16	FALSE
330	6	rs12200665	157332876	157095133	157402041	4.24886e-25	TRUE		376	10	rs1915146	126846214	126842554	126862256	1.92957e-14	TRUE		389	14	rs71414196	58722428	58722428	59073930	1.05423e-09	FALSE
331	6	rs10945320	169301357	169276167	169310825	1.45809e-08	FALSE		377	10	rs56265002	127172162	127145098	127193462	9.29216e-13	TRUE		390	14	rs74826997	59628609	59449138	60033892	4.37237e-110	TRUE
331	6	rs73048512	169386180	169386180	169449004	1.39604e-12	FALSE		378	10	rs9971063	127716551	127671175	127729754	1.62363e-09	TRUE		390	14	rs72726351	59725644	59592969	59806027	2.74949e-12	FALSE
331	6	rs9455869	169541720	169469707	169555989	4.41507e-24	TRUE		379	11	rs66658795	1458722	1405609	1462217	8.75067e-11	FALSE		390	14	rs1252916	59664984	59603294	59804999	3.15108e-19	FALSE
331	6	rs10945391	169588360	169560839	169602281	2.27091e-16	FALSE		379	11	rs55744154	1475706	1475706	1475706	1.16007e-08	FALSE		390	14	rs17096088	59792207	59633677	59792207	6.66165e-12	FALSE
331	6	rs2997875	169879625	169801753	169881755	1.87817e-09	FALSE		379	11	rs7947308	1478565	1478565	1632168	2.20037e-14	TRUE		390	14	rs7145688	59792042	59790443	59792042	5.19796e-10	FALSE
332	6	rs9460084	170351203	170334114	170354842	9.67009e-09	FALSE		380	11	rs11602347	2176852	2169110	2176852	3.38854e-10	TRUE		390	14	rs10130826	59834017	59811665	60047545	3.09735e-20	FALSE
332	6	rs3012434	170545279	170545279	170546108	6.87031e-21	TRUE		381	11	rs10840422	10491741	10458596	10506255	3.94324e-12	TRUE		391	14	rs35155027	61095174	60787269	61493778	4.34421e-11	TRUE
332	6	rs2738820	170601259	170597276	170747940	1.08803e-11	FALSE		381	11	rs4442541	10669172	10655623	10699750	7.37742e-09	FALSE		391	14	rs10483728	61486641	61145875	61591031	1.70748e-10	FALSE
333	7	rs7784607	1178694	1105805	1217440	8.89887e-13	TRUE		382	11	rs10831696	11908893	11833739	11938568	5.77654e-09	FALSE		392	14	rs10483812	69017843	68877529	69047006	9.17942e-20	TRUE
334	7	rs10276582	2734764	2728406	2734764	1.10063e-08	FALSE		382	11	rs11022131	12072213	12071436	12072400	3.37145e-17	TRUE		392	14	rs9323508	68890110	68878369	68955701	1.27098e-09	FALSE
334	7	rs798548	2760935	2740802	2924082	2.16079e-82	TRUE		383	11	rs4757250	14375683	14278049	14662722	2.26039e-13	TRUE		392	14	rs1547050	69274950	69231921	69314059	5.29784e-18	FALSE
335	7	rs7797805	4879380	4872813	4904809	1.48135e-10	TRUE		384	11	rs7481059	17004484	17000977	17129826	1.6093e-11	TRUE		393	14	rs35641442	75207263	75108290	75669649	1.54496e-13	TRUE
336	7	rs17568389	8091876	8013495	8127710	6.47144e-10	TRUE		384	11	rs757081	17351683	17094702	17405617	1.33101e-09	FALSE		394	14	rs4904254	85992271	85963856	85995614	4.43598e-09	TRUE
337	7	rs5011432	12268668	12247330	12286050	1.33998e-08	TRUE		385	11	rs35891966	20129311	20129311	20129311	1.51115e-23	TRUE		395	14	rs55908633	91881704	91871672	92093333	1.26897e-19	TRUE
338	7	rs55766546	14741152	14736036	14742864	9.72389e-15	TRUE		386	11	rs7938352	27502554	27461779	27643324	9.79352e-11	TRUE		396	14	rs72699866	93114787	93069980	93118229	1.09333e-10	TRUE
339	7	rs6969348	15610632	15607231	15633802	3.60618e-13	TRUE		387	11	rs7124942	30602281	30582806	30674049	7.02417e-13	FALSE		397	14	rs7146019	99734984	99733954	99751267	9.31499e-11	TRUE
340	7	rs56287412	17978828	17817431	18016544	9.91997e-09	TRUE		387	11	rs294379	30613898	30602252	30620262	2.35078e-10	FALSE		398	14	rs35522344	100283856	100275360	100295418	1.39383e-08	FALSE
341	7	rs6967030	18745502	18734921	18750392	7.2584e-09	FALSE		387	11	rs1407259	31043939	30798288	31818298	9.41222e-15	TRUE		398	14	rs12434231	100349781	100349402	100380290	2.51381e-11	TRUE
341	7	rs12699998	18904175	18866844	18933110	6.8299e-63	TRUE		388	11	rs62618693	32956492	32595598	32956492	1.42147e-11	TRUE		399	14	rs62007715	103917392	103824926	104186876	3.91794e-10	TRUE
341	7	rs2240279	19018009	18995719	19018221	4.96223e-10	FALSE		389	11	rs66716358	44330610	44314372	44343675	3.21634e-23	TRUE		399	14	rs8014182	103859962	103859962	104014690	7.61525e-09	FALSE
342	7	rs76398430	19561255	19482982	19878644	7.1246e-14	FALSE		390	11	rs10838726	47568344	46714279	47946836	1.04611e-21	TRUE		399	14	rs12889303	104161666	104021141	104332759	3.55478e-09	FALSE
342	7	rs6944632	19547949	19524338	19547949	6.67211e-09	FALSE		390	11	rs10838681	47275064	47246397	47360412	5.06848e-10	FALSE		400	15	rs8041441	39083480	39056550	39109845	1.29629e-08	FALSE
342	7	rs10807794	19611753	19528238	19653149	2.03346e-89	TRUE		391	11	rs483030	57566850	57413943	57678299	4.0095e-10	TRUE		400	15	rs4924311	39246712	39241692	39319915	8.09865e-09	FALSE
343	7	rs12700239	20865979	20865979	20865979	1.764e-10	TRUE		392	11	rs174568	61593816	61543499	61659296	4.10055e-20	TRUE		400	15	rs716980	39374094	39330174	39382946	2.87929e-19	FALSE
344	7	rs7788515	21580679	21564835	21616888	1.7491e-16	TRUE		393	11	rs7937415	65363958	65351364	65368434	6.11844e-09	TRUE		400	15	rs11639391	39631771	39534404	39667199	5e-324	TRUE
345	7	rs466240	23338774	23110731	23407240	1.00579e-10	TRUE		394	11	rs35099456	66649527	65657093	67003327	1.73168e-10	FALSE		400	15	rs12909502	39585032	39539801	39664065	1.00386e-19	FALSE
346	7	rs58685130	25763710	25693681	25802471	7.34118e-09	TRUE		394	11	rs523583	66070146	66066664	66171621	9.83738e-11	TRUE		400	15	rs142344947	39560740	39541864	39627855	2.95851e-10	FALSE
347	7	rs67250450	28174986	28144801	28259233	5.1304e-13	TRUE		395	11	rs9651718	68947543	68891695	68968815	2.5971e-14	TRUE		400	15	rs117193619	39637355	39637355	39637355	1.92349e-10	FALSE
348	7	rs10225173	33284295	33156578	33545820	2.11553e-21	TRUE		396	11	rs1789166	69482091	69466737	69508567	3.12839e-09	TRUE		400	15	rs62002339	39662900	39662900	39662900	2.56874e-10	FALSE
349	7	rs1962826	33823280	33820512	33850385	7.59995e-09	TRUE		397	11	rs1525749	73367729	73340835	73608045	7.8499e-09	TRUE		400	15	rs62005276	39742570	39677303	39795475	1.75071e-17	FALSE
350	7	rs35681117	37959021	37938422	37981719	3.07879e-16	TRUE		398	11	rs1347008	83179691	82933549	83405433	1.3264e-16	TRUE		400	15	rs11857927	39961526	39809640	40047706	1.71358e-11	FALSE
350	7	rs10272752	38118313	37987652	38154542	7.32231e-16	FALSE		399	11	rs12808505	91571513	91499273	91575773	2.60537e-09	TRUE		401	15	rs74011388	45493122	45444133	45718299	2.23236e-09	TRUE
351	7	rs2051935	42003500	42003500	42030686	8.52572e-15	TRUE		400	11	rs947934	92033162	92001738	92036512	2.12226e-22	FALSE		402	15	rs2042747	48728634	48691494	48949168	2.27247e-11	TRUE
351	7	rs4724089	42086053	42035200	42125303	5.32246e-09	FALSE		400	11	rs1791571	92453759	92212451	92558342	4.53974e-30	TRUE		403	15	rs12373006	55968539	55881107	56063040	1.28449e-19	TRUE
352	7	rs655367	42991064	42979487	43144227	2.10716e-17	TRUE		400	11	rs3847553	92599851	92568633	92623608	5.57722e-12	FALSE		403	15	rs1104848	56112714	56089888	56321602	1.67263e-09	FALSE
353	7	rs73104193	45021670	44989199	45172362	1.57159e-08	TRUE		401	11	rs11021233	95320986	95276580	95327374	1.49067e-09	TRUE		404	15	rs3784264	58250246	58188859	58438535	2.51194e-72	TRUE
354	7	rs7794299	50783191	50734630	50881386	4.28047e-14	TRUE		401	11	rs1254755	95607746	95490754	95681028	4.4249e-09	FALSE		405	15	rs2443058	61947055	61936356	61958660	1.6259e-11	TRUE
355	7	rs74504435	54949256	54909928	55073106	3.77459e-41	TRUE		402	11	rs374567888	104010484	103985306	104041862	4.45818e-12	TRUE		406	15	rs12915438	67926698	67680209	68140315	8.59725e-09	TRUE
355	7	rs723527	55134872	55101988	55151886	2.56024e-10	FALSE		403	11	rs321406	110951050	110945055	111096943	7.91216e-34	TRUE		407	15	rs2306022	68628163	68611051	68628163	3.93677e-13	TRUE
356	7	rs7801117	69287445	68930982	69823612	2.3504e-10	TRUE		403	11	rs59614433	111050526	110991189	111083785	3.89193e-28	FALSE		408	15	rs8023640	70702756	70671695	70729793	6.90428e-10	TRUE
357	7	rs7811265	72934510	72850178	73056750	3.0971e-12	TRUE		403	11	rs10891233	111100125	111098277	111110683	1.57589e-08	FALSE		409	15	rs58645711	71616085	71587373	71631437	3.68826e-10	TRUE
358	7	rs1167809	75135243	75061419	75183403	6.81754e-10	TRUE		403	11	rs76205223	111605064	111327907	111979741	2.09085e-10	FALSE		410	15	rs11633028	72656241	72103427	72922676	1.00237e-09	TRUE
359	7	rs1544005	80424091	80411104	80466586	1.47027e-09	TRUE		404	11	rs10789994	114080968	114030756	114081271	1.31797e-13	TRUE		411	15	rs11853949	84516904	84264404	84698064	5.79658e-21	TRUE
360	7	rs975360	81411028	81404882	81476517	9.56078e-13	TRUE		404	11	rs648044	114030799	114030799	114030799	9.33952e-09	FALSE		412	15	rs2342118	85693016	85529772	85731812	2.92999e-19	TRUE
361	7	rs701311	83568943	83568943	83799292	4.91247e-22	TRUE		405	11	rs688968	117406739	117375596	117429728	3.23027e-09	TRUE		413	15	rs2348381	87961835	87910115	88026584	3.23948e-11	TRUE
361	7	rs11982456	83836044	83801953	83909046	6.51789e-10	FALSE		406	11	rs11216934	118501459	118478330	118572267	9.05653e-09	TRUE		414	15	rs4702	91426560	91403674	91437388	7.94312e-16	TRUE
361	7	rs4644185	84274893	83964829	84687451	2.61033e-13	FALSE		407	11	rs77216358	120311157	120180479	120361394	7.35805e-14	TRUE		415	15	rs755359	95290678	95285554	95303075	3.50201e-10	TRUE
362	7	rs42036	92241451	92236164	92327026	3.48638e-09	FALSE		407	11	rs1893261	120198093	120196433	120353298	1.17706e-09	FALSE		416	15	rs28498458	101789044	101713301	101790817	1.14574e-09	TRUE
362	7	rs35926075	92367869	92301890	92576833	6.61441e-10	FALSE		408	11	rs7936928	130279168	130260673	130282078	4.12681e-16	TRUE		417	16	rs11861948	2163562	2115481	2200184	9.44676e-17	TRUE
362	7	rs12534506	92662327	92646881	92678902	2.1701e-10	TRUE		408	11	rs11222169	130429706	130427963	130492508	4.06151e-09	FALSE		418	16	rs2387280	4339684	4283042	4362653	2.37747e-16	TRUE
363	7	rs12704861	96197349	96076343	96406656	1.77008e-90	TRUE		408	11	rs74617563	130444800	130436588	130495507	4.22063e-09	FALSE		419	16	rs71391580	24842818	24698903	24879963	9.02148e-09	TRUE
364	7	rs1980307	99060603	98898767	99266318	5.45637e-09	FALSE		409	11	rs94499	134023728	133963474	134081670	7.74663e-09	TRUE		420	16	rs12448902	28871191	28338039	28952638	2.72016e-10	TRUE
364	7	rs1637001	99808151	99474427	100190116	1.65556e-16	TRUE		410	12	rs10774183	4005023	4005023	4013260	4.21955e-19	TRUE		421	16	rs56079926	30120372	30097630	30343236	1.87212e-09	TRUE
364	7	rs66648318	100111319	99894971	100111776	7.05906e-13	FALSE		411	12	rs3782652	5906139	5883770	5933363	1.4731e-12	TRUE		422	16	rs933564	49657631	49637407	49658044	4.96135e-09	FALSE
364	7	rs62482222	100197866	100172858	100226129	2.16385e-10	FALSE		412	12	rs11055030	12878349	12877983	12890626	1.86559e-11	TRUE		422	16	rs34050011	49868513	49858036	49877939	3.47053e-09	TRUE
364	7	rs314330	100440598	100219167	100547485	8.72852e-11	FALSE		413	12	rs78885089	16943809	16915325	17012930	1.51271e-09	TRUE		423	16	rs33982895	51187142	51172677	51190740	1.17801e-08	FALSE
365	7	rs6969765	101046325	100933826	101095216	1.19724e-29	TRUE		414	12	rs12322111	24217109	24152783	24269807	2.06483e-16	TRUE		423	16	rs1948948	51442679	51331128	51490422	1.96856e-43	TRUE
365	7	rs6972616	100977792	100933826	101032269	1.4529e-20	FALSE		414	12	rs17496610	24383065	24383065	24386957	2.03428e-09	FALSE		423	16	rs12708943	51551597	51540536	51558545	4.01912e-12	FALSE
366	7	rs7779145	102484447	102409408	102845357	7.96895e-14	TRUE		414	12	rs7304397	24659975	24566105	24678572	1.0603e-08	FALSE		424	16	rs3095602	52580500	52538040	52635000	5.42711e-09	TRUE
367	7	rs12705150	103356275	103356062	103392094	4.4223e-12	TRUE		415	12	rs2075378	27788021	27766123	27793975	4.90716e-12	TRUE		425	16	rs1879260	65076929	64935280	65134457	6.85988e-17	TRUE
368	7	rs10246733	114075686	113960464	114365355	1.21376e-17	TRUE		416	12	rs17801442	28318560	28193582	28739845	9.23949e-35	TRUE		426	16	rs2232228	69143577	69086332	69411467	3.5685e-10	TRUE
368	7	rs12536642	114354850	114337615	114428727	1.8002e-11	FALSE		417	12	rs7307458	32525240	32455355	32591832	1.07806e-10	TRUE		427	16	rs35283920	70687195	70639655	70692762	5.5618e-12	TRUE
369	7	rs28438696	117610290	117502574	117636111	2.70809e-19	TRUE		418	12	rs11181951	43621883	43585559	43684266	3.38025e-14	TRUE		428	16	rs7405169	73101013	73090039	73101031	9.33038e-09	TRUE
370	7	rs66871562	120795371	120703929	120962164	4.94544e-44	TRUE		419	12	rs1635550	48377970	48377970	48572670	2.39938e-11	TRUE		429	16	rs12921392	77320605	77272876	77326177	6.45469e-14	TRUE
370	7	rs2536189	120973621	120959062	121040782	4.0186e-21	FALSE		420	12	rs7958241	49509262	49485373	49603147	2.67119e-10	TRUE		430	16	rs12185160	77643396	77581854	77661655	3.10882e-09	TRUE
371	7	rs741094	127590914	127263478	127775129	8.50386e-25	TRUE		421	12	rs7968440	51134741	50581490	51221127	6.91965e-16	TRUE		431	16	rs71396157	78208199	78172493	78241106	2.20335e-09	TRUE
372	7	rs11556924	129663496	129663496	129685597	1.16637e-13	TRUE		422	12	rs11171739	56470625	56369506	56482180	3.22641e-09	TRUE		432	16	rs12716869	79167309	79157216	79169823	1.52539e-09	TRUE
373	7	rs2347709	134403741	134377266	134466725	2.83917e-28	TRUE		423	12	rs61741508	57918085	57918085	57918085	7.29472e-18	TRUE		433	16	rs7199751	86609302	86556558	86619468	3.84762e-21	TRUE
373	7	rs974402	134509498	134496410	134576547	2.47534e-09	FALSE		424	12	rs269791	65403076	65386792	65403076	7.02668e-09	FALSE		434	16	rs1423766	87115586	87026463	87154094	2.0039e-09	FALSE
374	7	rs61574089	137114765	137095230	137132859	3.65953e-14	TRUE		424	12	rs17178006	65718299	65400292	66065136	4.26581e-52	FALSE		434	16	rs4843536	87177837	87119602	87177837	2.40433e-15	FALSE
375	7	rs62491455	139884629	139773656	139919975	8.44747e-10	TRUE		424	12	rs10878269	65791463	65449071	65926411	3.91373e-58	TRUE		434	16	rs4843539	87180681	87178679	87218718	9.44037e-15	FALSE
376	7	rs143292622	141291626	141284665	141440636	5.48606e-09	TRUE		424	12	rs7306710	66376091	66306441	66389606	1.52487e-15	FALSE		434	16	rs12051384	87184095	87179295	87197672	2.94072e-24	FALSE
377	7	rs7385751	150795609	150747937	150849164	4.10198e-14	TRUE		425	12	rs35227403	68216239	68202102	68246876	7.55304e-11	TRUE		434	16	rs11640818	87204611	87201728	87210174	9.92824e-09	FALSE
378	7	rs2079987	151342640	151328218	151343638	3.38275e-13	FALSE		426	12	rs771525	77963418	77876151	77984452	4.37502e-09	FALSE		434	16	rs12711472	87224132	87201728	87373871	5e-324	TRUE
378	7	rs11770585	151489711	151489711	151489711	4.82868e-10	FALSE		426	12	rs1123680	78241285	78210194	78258579	3.18468e-11	TRUE		434	16	rs12444606	87217703	87216477	87217703	1.15972e-11	FALSE
378	7	rs4128399	151498679	151492565	151505698	1.21898e-88	TRUE		427	12	rs4842266	79951566	79759364	80114680	1.61815e-39	TRUE		434	16	rs9940109	87266245	87266245	87357985	9.54178e-14	FALSE
378	7	rs9648725	151504019	151502302	151504019	2.75604e-11	FALSE		428	12	rs57856452	84040063	83938153	84132104	1.04266e-08	TRUE		434	16	rs2278272	87362002	87325912	87544863	1.79157e-11	FALSE
379	7	rs77324770	155772027	155772027	155778152	3.54828e-10	TRUE		429	12	rs11609649	85576492	85576492	85755859	3.64181e-13	TRUE		435	16	rs8404	89762647	89122369	90176290	9.26933e-18	TRUE
380	7	rs62482378	156046268	156043964	156063460	7.4452e-09	FALSE		430	12	rs4128507	95577884	95346657	95709315	3.12873e-14	TRUE		435	16	rs2911256	89485096	89387597	89775946	2.51921e-10	FALSE
380	7	rs11505249	156082550	156066865	156106108	3.06102e-10	TRUE		430	12	rs11107846	95386721	95362887	95511225	5.94409e-09	FALSE		435	16	rs9939914	89939929	89666961	89993206	2.32046e-16	FALSE
380	7	rs10274831	156175708	156154582	156194185	4.14687e-09	FALSE		431	12	rs2300553	96618763	96600377	96621012	5.89077e-09	TRUE		435	16	rs201497512	90170811	90125822	90173553	9.45235e-10	FALSE
381	8	rs1043225	1953567	1933692	1956709	9.14938e-09	TRUE		432	12	rs11111090	102326461	102080847	102338853	1.17531e-44	TRUE		436	17	rs2663345	925764	925006	928078	1.08323e-10	TRUE
382	8	rs111712461	6322451	6265909	6353599	7.08179e-14	TRUE		432	12	rs11111278	102846020	102394872	102946220	2.40905e-40	FALSE		437	17	rs1048483	1966457	1927141	2167690	4.50151e-16	FALSE
382	8	rs2916735	6372112	6354270	6394179	2.06094e-13	FALSE		432	12	rs4611262	102502759	102502759	102867667	3.20871e-09	FALSE		437	17	rs2641444	2037402	1966889	2247982	1.97551e-20	TRUE
383	8	rs35039922	8675325	8088230	11895484	2.21547e-44	TRUE		433	12	rs17041417	103437796	103424228	103536162	6.86921e-12	TRUE		438	17	rs9901673	7484101	7328821	7568327	4.28057e-12	TRUE
383	8	rs1548198	8178223	8178223	8178223	1.29089e-08	FALSE		434	12	rs7301910	105909706	105902537	105931766	1.42531e-08	TRUE		438	17	rs62059836	7527711	7438687	7533423	3.64361e-10	FALSE
383	8	rs10112051	9445941	9411719	9485899	2.81181e-12	FALSE		435	12	rs12146713	106476805	106365661	106510413	8.25319e-79	TRUE		438	17	rs55809496	7759477	7731041	7778890	7.0364e-09	FALSE
383	8	rs666079	9853853	9847565	9874820	6.37956e-09	FALSE		435	12	rs11113070	107044092	106736097	107469448	3.37668e-23	FALSE		439	17	rs56167133	9149472	9129787	9155479	6.80536e-13	TRUE
383	8	rs17151731	10175545	10151348	10184237	1.26818e-10	FALSE		436	12	rs11114042	109124714	109029909	109260895	3.92493e-14	TRUE		440	17	rs7210118	13047713	13037350	13099968	4.12664e-19	TRUE
383	8	rs10091197	10197800	10192466	10207289	1.92019e-10	FALSE		437	12	rs653178	112007756	111708458	112883476	1.51664e-10	TRUE		441	17	rs7503747	17732469	17696531	18029857	1.25433e-13	TRUE
383	8	rs4388421	10474042	10462188	10475545	1.08235e-08	FALSE		438	12	rs903770	117291957	117238160	117544067	8.19092e-10	FALSE		442	17	rs10445411	19265797	19015578	19303493	4.94324e-09	FALSE
383	8	rs75731123	10573698	10489302	10732082	7.40106e-11	FALSE		438	12	rs146607495	117319202	117248633	117533214	3.11736e-37	TRUE		442	17	rs11870808	19429379	19427601	19443445	4.19969e-09	TRUE
383	8	rs28488675	10542007	10538957	10854864	7.40028e-11	FALSE		439	12	rs11065565	121853164	121825187	121988899	3.76582e-13	TRUE		443	17	rs7222403	19879164	19799698	19988543	4.42514e-13	TRUE
384	8	rs11782896	21875786	21875786	21884544	3.35992e-09	FALSE		440	12	rs1727316	123618603	123450765	123913433	9.7267e-11	TRUE		444	17	rs3760456	27948844	27893015	28890203	4.54208e-34	TRUE
384	8	rs3176304	21905772	21879087	21950759	1.27567e-12	TRUE		441	12	rs61941460	130577055	130557709	130580716	1.21635e-10	TRUE		444	17	rs62070293	28282152	27893893	28801119	2.75631e-10	FALSE
385	8	rs11135712	23110503	23096594	23110503	8.91167e-12	TRUE		442	13	rs78428340	22980146	22977789	23004332	1.16196e-16	TRUE		445	17	rs10438801	29693785	29397622	29735829	2.46955e-13	TRUE
386	8	rs384908	26442925	26326808	26476721	8.73795e-19	TRUE		443	13	rs9534439	47192049	47062093	47314172	3.05099e-22	TRUE		446	17	rs8074144	35258114	35243641	35261073	2.38531e-15	TRUE
386	8	rs327225	26483190	26473355	26509337	7.64267e-12	FALSE		444	13	rs9545158	80192906	79855297	80251200	3.53867e-18	TRUE		446	17	rs77515140	35257237	35254917	35257237	1.20641e-11	FALSE
387	8	rs55636939	37693347	37690918	37711398	7.11588e-09	TRUE		445	13	rs504122	80911525	80883646	80969118	1.63488e-10	FALSE		447	17	rs139165577	36638695	36630452	36642664	2.36753e-09	TRUE
388	8	rs10103542	38635476	38618768	38745365	1.42671e-08	TRUE		445	13	rs7984594	81309566	80955963	81661015	6.49387e-31	TRUE		448	17	rs4795409	38120736	38090808	38126231	1.12197e-09	TRUE
389	8	rs1838964	41171232	41161759	41194973	3.88789e-12	TRUE		445	13	rs9574708	81209515	81127529	81224290	5.06566e-10	FALSE		449	17	rs10454087	40735641	40568094	40838403	1.11072e-24	TRUE
390	8	rs2974294	42369473	42351176	42457590	4.10094e-13	TRUE		445	13	rs2104214	81263179	81230929	81585142	4.20638e-11	FALSE		450	17	rs10208	42300278	42156471	42339424	1.0544e-13	FALSE
391	8	rs56224379	57097374	57087545	57210606	7.13715e-13	TRUE		446	13	rs117633128	99738554	99614641	99764900	6.13443e-12	TRUE		450	17	rs79075095	42566924	42436220	42616315	8.34222e-13	FALSE
392	8	rs7000215	58639282	58609808	58663251	2.90415e-09	TRUE		447	13	rs9517933	100589491	100579536	100615196	8.86031e-10	FALSE		450	17	rs112074706	42989652	42637054	43051948	1.08301e-16	FALSE
393	8	rs4342576	60551655	60476691	60956071	2.68688e-11	TRUE		447	13	rs34610738	100625227	100598678	100626896	2.62225e-10	FALSE		450	17	rs6416904	43163756	43101281	43288222	4.83253e-23	FALSE
394	8	rs113958504	61591436	61591436	61646204	2.5249e-09	TRUE		447	13	rs7981883	100936906	100713194	101045359	8.84244e-18	TRUE		450	17	rs62054760	43908989	43399058	44874453	1.05491e-68	TRUE
395	8	rs441890	71564667	71540098	71970611	3.22783e-09	TRUE		448	13	rs1886178	107179352	107174885	107191666	5.21912e-11	TRUE		450	17	rs12953227	44331785	43883103	45290078	9.44909e-42	FALSE
396	8	rs6995275	72496886	72392687	72527345	5.43656e-13	TRUE		449	13	rs4616147	107639450	107577537	107677080	1.08795e-08	TRUE		450	17	rs62074125	44852612	44041987	44879350	1.15834e-15	FALSE
397	8	rs6472729	74011299	73997147	74018191	1.92791e-09	TRUE		450	13	rs7334647	109690303	109688451	109703988	1.87481e-10	TRUE		450	17	rs3933653	44888742	44888742	44906949	6.26031e-13	FALSE
398	8	rs9298225	74279975	74276843	74281152	8.3372e-11	TRUE		451	14	rs2284652	23831177	23824114	23845244	6.86883e-12	TRUE		450	17	rs35983484	45401711	45363310	45957499	2.52883e-12	FALSE
399	8	rs78989538	78102149	78016748	78315288	1.8484e-12	FALSE		452	14	rs4983170	26886758	26853193	26886758	6.82184e-12	TRUE		450	17	rs79553110	45675925	45675925	45675925	7.98712e-10	FALSE
399	8	rs12549989	78155141	78019019	78629808	1.71646e-16	TRUE		453	14	rs12888467	29235537	29208788	29261974	1.71104e-19	TRUE		451	17	rs550510	46926615	46883072	47036409	6.19015e-09	FALSE
399	8	rs17376283	78326076	78312553	78610629	9.82631e-09	FALSE		454	14	rs12887636	29702590	29584824	29702590	1.55721e-11	FALSE		451	17	rs11079849	47090785	47060322	47145848	6.27237e-09	FALSE
400	8	rs12548371	88728143	88597576	88859828	5.84973e-14	TRUE		454	14	rs1115915	29789537	29737713	29854122	8.64317e-12	TRUE		451	17	rs112502960	47439302	47320938	47461433	1.56691e-10	TRUE
401	8	rs1552313	93202710	93190014	93262882	1.70653e-12	TRUE		455	14	rs10138011	31393057	31359024	31683701	1.04246e-20	TRUE		452	17	rs847687	48229441	48199174	48238294	1.40551e-09	TRUE
402	8	rs2319593	97184599	97139957	97196542	2.98349e-12	TRUE		455	14	rs61976859	31583512	31543303	31669059	1.04435e-10	FALSE		453	17	rs13353194	55362972	55360585	55446364	3.4521e-12	FALSE
403	8	rs16896921	99369325	99368788	99382295	3.45019e-09	TRUE		456	14	rs4901427	53964998	53917808	53996110	2.3995e-12	TRUE		453	17	rs12950125	55533169	55531630	55533169	3.05926e-12	TRUE
404	8	rs2978101	101679224	101668920	101685694	1.28706e-34	TRUE		457	14	rs762643	54422767	54410919	54431575	5.22226e-12	TRUE		454	17	rs12453125	58046076	57801597	58076004	5.51706e-14	TRUE
405	8	rs2948449	104317011	104234332	104460357	5.72838e-09	TRUE		458	14	rs7150234	55802181	55570849	55881276	5.84992e-12	FALSE		455	17	rs7210893	58999784	58826985	59239754	3.77518e-09	TRUE
405	8	rs149412438	104360870	104360870	104360870	8.71471e-09	FALSE		458	14	rs8017172	56199048	55998651	56204701	1.81425e-34	TRUE		456	17	rs12937231	62991897	62936447	63061129	1.20183e-12	TRUE
406	8	rs2507799	108261808	108193330	108283673	3.33233e-10	FALSE		459	14	rs2277499	57271127	57269825	57292728	1.24242e-09	TRUE		457	17	rs11652557	63912574	63903119	64197741	3.29964e-13	TRUE
406	8	rs1654723	108393959	108393683	108522573	4.3608e-44	TRUE		460	14	rs1190824	58671059	58668484	58833909	1.02464e-18	FALSE		457	17	rs12450177	64054739	63904429	64124492	4.79167e-09	FALSE
407	8	rs1098815	108938899	108847459	109244742	6.20426e-51	TRUE		460	14	rs186347	59072226	58668484	59133479	1.77819e-59	TRUE		458	17	rs7502307	65989961	65798803	66158546	1.20837e-27	TRUE
407	8	rs56287691	109263757	109081660	109346121	2.43707e-10	FALSE		460	14	rs12895026	59000262	58722428	59073930	2.60752e-10	FALSE		459	17	rs12602679	68064408	68037274	68090207	7.92482e-14	TRUE
407	8	rs17345505	109563317	109364919	109588327	1.60191e-11	FALSE		461	14	rs4901902	59617080	59449138	60033892	5e-324	TRUE		459	17	rs236530	68217471	68214336	68242546	1.16894e-09	FALSE
408	8	rs7813979	110641173	110609839	110712031	1.00817e-12	TRUE		461	14	rs1884587	59544104	59463374	59571353	1.25909e-10	FALSE		460	17	rs58587945	73920219	73825463	73954402	1.05957e-08	TRUE
409	8	rs2737207	116614543	116464988	116645056	2.69901e-17	TRUE		461	14	rs77794576	59624709	59467512	59624850	4.5051e-11	FALSE		461	17	rs10459965	79368016	79356018	79382416	2.44372e-09	TRUE
410	8	rs1020916	119064699	118898839	119091168	1.55724e-14	TRUE		461	14	rs34105354	59552996	59540813	59552996	4.25278e-12	FALSE		462	18	rs12964162	19483942	18651207	19608845	2.76145e-17	TRUE
410	8	rs7841914	118907971	118898839	118932887	2.20406e-11	FALSE		461	14	rs1252992	59665286	59587028	60033018	2.58243e-44	FALSE		463	18	rs199617330	40244965	40199690	40318634	6.23548e-10	TRUE
411	8	rs80074088	119805578	119746935	119995697	1.29334e-10	FALSE		461	14	rs4898980	59633677	59633677	59685596	2.3502e-13	FALSE		464	18	rs12965289	42423162	42419439	42469848	3.4061e-10	TRUE
411	8	rs13264791	120013090	119822573	120197015	4.49992e-34	FALSE		461	14	rs4533186	59657870	59657870	59804497	4.28788e-09	FALSE		465	18	rs1893430	52918717	52871764	53046577	1.58816e-14	TRUE
411	8	rs2028849	120565669	120218302	120583148	1.56477e-26	FALSE		461	14	rs10130826	59834017	59811665	60034073	1.01629e-17	FALSE		465	18	rs35691742	53303546	53197944	53389061	4.70707e-11	FALSE
411	8	rs80309268	120466959	120245925	120576658	1.21558e-27	FALSE		462	14	rs17834466	61568470	61145875	61591031	3.35483e-09	TRUE		466	18	rs1549320	53696806	53686065	53743509	8.35131e-09	TRUE
411	8	rs2082587	120692085	120581942	120984031	1.26273e-38	FALSE		463	14	rs1956526	68799787	68728425	68815261	3.88896e-14	TRUE		467	18	rs870472	57386391	57378836	57404979	8.38942e-13	TRUE
411	8	rs10283100	120596023	120596023	120702717	4.18494e-49	TRUE		463	14	rs17756000	69019538	68974410	69044554	1.29924e-10	FALSE		468	18	rs113421548	60885824	60881155	60917177	3.27634e-14	TRUE
411	8	rs79541031	120875006	120782068	121099643	1.42828e-10	FALSE		464	14	rs7160796	73394614	73393878	73480209	3.20089e-09	TRUE		469	18	rs4891263	73017428	73002747	73050743	6.70558e-13	TRUE
411	8	rs12680396	121032777	120943344	121168145	8.80305e-10	FALSE		465	14	rs10131894	75446879	75119057	75670707	8.40684e-09	TRUE		470	18	rs689896	74078911	74072636	74078911	1.11034e-08	TRUE
411	8	rs4870722	121228034	121207893	121268054	1.24975e-10	FALSE		466	14	rs72687593	85727201	85702155	85745401	6.07281e-09	TRUE		471	18	rs470797	74701984	74500087	74704283	4.11534e-13	TRUE
412	8	rs10109711	122151594	122143582	122182732	5.6132e-10	TRUE		467	14	rs10139921	88934856	88802305	89307320	7.35286e-12	TRUE		472	19	rs62127993	3298646	3274770	3300401	7.45524e-10	FALSE
413	8	rs7815993	129951769	129800770	129994834	4.204e-14	TRUE		468	14	rs529889896	91890213	91867706	92071222	1.78942e-21	TRUE		472	19	rs10411932	3470264	3447745	3484552	2.2062e-10	TRUE
414	8	rs55705857	130645692	130468065	130645692	2.44957e-28	TRUE		469	14	rs28929474	94844947	94838142	94844947	8.42292e-11	TRUE		473	19	rs10415135	4061544	4048561	4083916	3.20741e-11	TRUE
415	8	rs4733768	131147397	131027338	131361477	2.8745e-10	TRUE		470	14	rs35604463	99712032	99700080	99719219	4.13816e-16	FALSE		474	19	rs73006822	13109955	12904400	13212199	6.43241e-24	TRUE
416	8	rs12550721	134175241	134068369	134188778	2.24259e-12	TRUE		470	14	rs2664299	99742187	99722290	99772046	2.6548e-23	TRUE		475	19	rs78990594	18020447	18020447	18039041	1.10905e-14	TRUE
417	8	rs9644439	139908782	139899396	139916909	1.48771e-08	TRUE		471	14	rs11846963	100271376	100225144	100272453	6.88915e-12	FALSE		476	19	rs12459965	18452195	18449238	18471610	1.80868e-11	TRUE
418	8	rs11986785	141711951	141647291	142018135	1.77072e-09	FALSE		471	14	rs35522344	100283856	100231952	100295986	4.56687e-23	FALSE		476	19	rs2303696	18548884	18520865	18637194	2.16777e-11	FALSE
418	8	rs3739238	142222445	142202884	142253481	6.49368e-21	TRUE		471	14	rs1998385	100361886	100301395	100410206	2.28354e-27	TRUE		477	19	rs12977524	19568244	19374061	19666574	5.98327e-10	TRUE
419	8	rs7833924	144996029	144972454	145086428	3.09022e-24	TRUE		471	14	rs4905911	100356677	100302478	100389940	3.28962e-10	FALSE		478	19	rs11669334	32200518	32200518	32208909	1.31512e-12	TRUE
420	8	rs2620666	145703413	145674469	145907866	3.70847e-10	TRUE		472	14	rs752268	104011494	103828399	104065464	2.53716e-10	FALSE		479	19	rs2242523	36231646	36143992	36282543	4.25161e-16	TRUE
421	9	rs1509189	979809	972059	989943	1.04398e-11	TRUE		472	14	rs17617994	103959289	103859962	104018455	5.60466e-13	TRUE		480	19	rs60687267	39170856	39134558	39250337	2.93434e-16	TRUE
421	9	rs10756193	1121579	1102828	1172430	4.97873e-10	FALSE		473	14	rs4983589	105633544	105609335	105648963	2.67654e-13	TRUE		481	19	rs429358	45411941	45392254	45424514	4.02064e-11	TRUE
422	9	rs7861718	3924447	3924447	3944778	8.01616e-15	TRUE		474	15	rs74392999	37266314	37226625	37266314	1.9947e-09	FALSE		482	20	rs200744777	6609610	6585670	6635509	1.59722e-12	TRUE
423	9	rs17277593	13950593	13926685	14019743	3.75032e-16	TRUE		474	15	rs8033989	37265816	37251084	37278160	5.94217e-10	TRUE		483	20	rs6054764	7118592	7095113	7202161	5.29312e-15	TRUE
424	9	rs1984246	15898553	15535211	16046489	3.12362e-11	TRUE		475	15	rs62007693	39077796	39049916	39112034	4.58041e-20	FALSE		484	20	rs635399	10484342	10456485	10627228	1.60747e-09	FALSE
425	9	rs3904778	16681993	16680138	16833127	3.77427e-13	TRUE		475	15	rs67904742	39248923	39243457	39319915	7.17655e-09	FALSE		484	20	rs6077868	10649761	10647679	10669188	1.54665e-11	FALSE
426	9	rs2780845	20614637	20606428	20620596	1.21223e-08	TRUE		475	15	rs4924336	39381731	39330174	39512099	1.20274e-28	FALSE		484	20	rs77272398	10742932	10741175	10765986	1.41495e-14	TRUE
427	9	rs34254072	22381409	22287608	22447655	9.59003e-19	TRUE		475	15	rs78379000	39341889	39341889	39509914	1.75606e-11	FALSE		485	20	rs6134136	11124805	11095740	11137796	1.15348e-08	FALSE
427	9	rs676417	22434723	22395038	22445662	6.49916e-10	FALSE		475	15	rs59203590	39595840	39534404	39664000	5e-324	TRUE		485	20	rs6108906	11285932	11256448	11534388	8.7204e-19	TRUE
428	9	rs4142495	35728494	35680337	35728494	6.89996e-10	TRUE		475	15	rs1822105	39634303	39539801	39667199	7.73193e-56	FALSE		486	20	rs10460644	15768237	15738249	15801600	7.47029e-10	TRUE
429	9	rs11143801	71426328	71405511	71602116	6.30957e-15	TRUE		475	15	rs142344947	39560740	39541864	39627855	3.92895e-16	FALSE		487	20	rs4815099	22212754	21814739	22305823	4.59802e-10	TRUE
430	9	rs11789773	76157130	75937746	76193770	6.74799e-13	TRUE		475	15	rs62002339	39662900	39617813	39662900	2.93682e-14	FALSE		488	20	rs6115204	25508005	25182089	25990819	4.97347e-16	TRUE
431	9	rs2791571	82201111	82177290	82343802	2.68779e-09	TRUE		475	15	rs117193619	39637355	39637355	39637355	9.33979e-22	FALSE		489	20	rs761235	32534408	32514061	32729444	1.01929e-09	TRUE
432	9	rs2482405	83636366	83508711	83687025	7.23039e-10	TRUE		475	15	rs145370012	39665537	39665537	39665537	2.09701e-10	FALSE		490	20	rs224333	34023962	33799280	34598430	2.63439e-29	TRUE
433	9	rs1411667	85107628	84828677	85129831	3.15444e-09	TRUE		475	15	rs11070197	39671514	39671514	39671514	3.36801e-13	FALSE		491	20	rs6127448	36838422	36816105	36849088	1.29931e-19	TRUE
434	9	rs1570585	88897084	88870612	89011615	1.00033e-14	TRUE		475	15	rs62005276	39742570	39672231	39817630	3.48736e-34	FALSE		492	20	rs6028703	38507306	38438771	38563245	4.56058e-09	TRUE
434	9	rs6559933	89131913	89081959	89162323	1.23812e-08	FALSE		475	15	rs724098	39772759	39698737	39772759	7.01548e-11	FALSE		493	20	rs17265513	39832628	39620847	40270138	2.65392e-18	TRUE
435	9	rs1022994	89537928	89537928	89554097	1.25908e-09	TRUE		475	15	rs2008623	40003946	39809640	40047706	1.80283e-19	FALSE		493	20	rs6129733	39662225	39654545	40268334	3.35536e-11	FALSE
436	9	rs4878098	90155250	90140459	90157363	3.55381e-09	TRUE		475	15	rs1105159	40005095	39974703	40031715	9.13267e-09	FALSE		494	20	rs4809594	45266820	45266820	45271733	2.45287e-09	TRUE
437	9	rs3138493	92219260	92132927	92230747	4.62976e-17	TRUE		476	15	rs12914562	52260104	52010807	52273625	4.61701e-11	TRUE		495	20	rs66806308	46360465	46357261	46375446	5.29446e-10	TRUE
438	9	rs62562579	94251806	94212840	94335200	3.85774e-13	TRUE		477	15	rs4774220	55962861	55881107	56063040	1.3728e-14	TRUE		496	20	rs35971376	47721708	47499121	47933479	1.20478e-13	TRUE
439	9	rs10761199	95951937	95929195	96178668	1.03326e-12	TRUE		477	15	rs1104848	56112714	56089888	56321602	2.77038e-11	FALSE		497	20	rs6097618	52448936	52425233	52469400	5.04447e-18	TRUE
439	9	rs10821143	96263813	96181075	96484959	5.91012e-12	FALSE		478	15	rs11071305	57371178	57023826	57586642	1.8817e-10	TRUE		498	20	rs6062264	61154871	61141981	61158050	4.48098e-13	TRUE
440	9	rs357544	98142757	98142699	98321412	2.39572e-16	FALSE		479	15	rs8032572	58311280	58188859	58437825	1.36291e-29	TRUE		499	21	rs2833959	34172335	34155083	34183587	1.58371e-12	TRUE
440	9	rs28457763	98260514	98143402	98362095	1.03159e-59	TRUE		480	15	rs9806545	63328490	63323779	63341996	9.76774e-11	TRUE		500	21	rs458465	40024644	40012667	40074905	1.37937e-08	TRUE
440	9	rs7031564	98525125	98500039	98545027	4.53787e-18	FALSE		481	15	rs55946848	64954746	64547802	65095612	7.88097e-09	TRUE		501	22	rs750559	18324564	18281729	18331871	4.93516e-13	TRUE
441	9	rs10819946	98929986	98925677	98940178	3.67935e-10	TRUE		482	15	rs6494865	70679494	70671695	70729793	3.39611e-11	TRUE		502	22	rs41298840	19753449	19749525	19768337	7.89293e-11	TRUE
442	9	rs7023465	101639827	101605943	101724686	2.12862e-42	TRUE		483	15	rs2048792	71520278	71508067	71528435	6.87416e-09	FALSE		503	22	rs2072516	21105356	21022869	21261868	1.37523e-12	TRUE
442	9	rs113034004	101635616	101633312	101635616	5.14692e-10	FALSE		483	15	rs11856837	71621562	71589078	71701272	3.34465e-11	TRUE		504	22	rs390387	21912246	21912246	21998833	6.15783e-09	TRUE
443	9	rs118017926	109626812	109526479	109759135	8.71203e-11	TRUE		483	15	rs11072270	71606121	71606121	71606121	1.88777e-10	FALSE		505	22	rs12171099	29076637	28388916	29129741	1.29762e-08	FALSE
443	9	rs7031904	110049476	110008143	110102299	1.25219e-09	FALSE		484	15	rs2415142	73431600	73177909	73627770	1.16999e-19	TRUE		505	22	rs12321	29453193	29162506	29454477	9.33515e-10	TRUE
444	9	rs7864185	110397107	110394583	110430408	1.29398e-10	TRUE		485	15	rs2342118	85693016	85530028	85731812	6.36356e-10	TRUE		506	22	rs6006426	30669883	30655692	30670091	1.15416e-11	FALSE
445	9	rs111245230	113169775	113122387	113250200	6.08681e-09	TRUE		486	15	rs1036807	87976206	87910115	88032107	1.06068e-19	TRUE		506	22	rs2267161	30953295	30678530	30953295	2.40455e-15	TRUE
446	9	rs10980607	113638375	113584517	113646264	8.36904e-21	FALSE		487	15	rs7183988	91428589	91403674	91437388	5.0635e-15	TRUE		507	22	rs5749224	31558549	31536133	32043630	1.45762e-10	TRUE
446	9	rs55947649	113707469	113597787	113707469	3.32521e-11	FALSE		488	15	rs2001192	96878437	96876611	96878437	1.88908e-13	TRUE		508	22	rs855791	37462936	37445668	37470604	2.43144e-12	TRUE
446	9	rs1409682	113665419	113648136	113790030	7.39176e-62	TRUE		489	15	rs6496262	98440109	98429818	98446241	1.44752e-15	TRUE		509	22	rs4396807	38138379	38103545	38474852	4.16655e-23	TRUE
446	9	rs2418131	113830673	113829260	113945620	4.1115e-15	FALSE		490	15	rs11636578	101787969	101752435	101790817	7.26276e-09	TRUE		509	22	rs1004763	38474952	38449394	38615536	5.45185e-14	FALSE
446	9	rs10491879	114047460	113998568	114196782	5.93082e-18	FALSE		491	16	rs11861948	2163562	2128670	2200184	2.72584e-11	TRUE		509	22	rs4820324	38599857	38514745	38614129	4.39311e-11	FALSE
447	9	rs10217651	118923652	118918479	119001088	3.04071e-42	FALSE		492	16	rs72766527	4330940	4281389	4362653	6.07192e-20	TRUE		510	22	rs130649	39645316	39630287	39647580	2.51582e-09	TRUE
447	9	rs62574179	118970563	118970563	118970563	5.17004e-09	FALSE		493	16	rs3803573	15138413	15124327	15147954	6.9572e-11	TRUE		511	22	rs6001861	40679199	40544337	40720963	8.32373e-11	TRUE
447	9	rs7869550	119134796	119040070	119134796	1.01922e-12	FALSE		494	16	rs16972189	19568133	19459690	19619355	3.88798e-10	TRUE		512	22	rs79966207	50722408	50722408	50722408	2.20037e-10	TRUE
447	9	rs72754248	119061396	119057741	119093757	9.5591e-58	TRUE		495	16	rs12920774	24830750	24688461	24879963	1.34321e-19	TRUE
447	9	rs7030607	119245183	119145741	119485337	6.41832e-39	FALSE		496	16	rs12928404	28847246	28333411	29008079	9.51582e-22	TRUE
447	9	rs17303101	119181794	119155732	119472659	6.15462e-14	FALSE		497	16	rs57149692	30142021	29923510	30380486	4.90539e-20	TRUE
448	9	rs13291660	123392748	123351121	123507855	3.31039e-09	TRUE		498	16	rs375452507	31115259	30801183	31149142	1.19071e-09	TRUE
449	9	rs700061	125824478	125605840	126044010	7.49217e-14	FALSE		499	16	rs12929641	49545836	49539601	49547911	6.19742e-09	TRUE
449	9	rs3829852	126210006	126190713	126307546	7.709e-09	FALSE		500	16	rs12924434	51184958	51172677	51190740	2.14754e-12	FALSE
449	9	rs7857782	126341310	126205754	126711842	3.03446e-16	TRUE		500	16	rs1948948	51442679	51324936	51495797	4.0759e-30	TRUE
450	9	rs59842227	127836760	127599475	128528978	1.52807e-12	TRUE		500	16	rs8182210	51557622	51540536	51558545	1.27332e-10	FALSE
451	9	rs8838	129849880	129677051	129988476	2.63868e-15	TRUE		501	16	rs3095605	52583847	52536885	52635000	7.02248e-17	TRUE
452	9	rs11244254	133916387	133915818	133946774	6.11276e-13	TRUE		502	16	rs35203	65018449	64935280	65134457	1.5164e-14	TRUE
453	9	rs505922	136149229	136137065	136339755	2.2942e-22	TRUE		503	16	rs8045488	69087001	68914079	69419394	1.63072e-16	FALSE
453	9	rs28680325	136316367	136291063	136332675	4.72274e-11	FALSE		503	16	rs2232228	69143577	69086332	69411467	2.93615e-09	FALSE
454	9	rs7040556	139103955	139094805	139110654	2.03102e-14	FALSE		503	16	rs62052820	69575238	69551631	69940355	2.41352e-10	FALSE
454	9	rs3923776	139331221	139283490	139393175	1.66542e-14	TRUE		503	16	rs7200005	69929137	69832105	69940361	1.43947e-08	FALSE
455	10	rs41298373	7622009	7622009	7622009	2.22451e-23	TRUE		503	16	rs8061569	70681184	69959821	70692762	2.40563e-48	TRUE
456	10	rs1149937	9197666	9060106	9215488	3.0491e-13	TRUE		503	16	rs150237070	70410184	70261696	70617290	6.94872e-09	FALSE
457	10	rs2895579	13681364	13675820	13692681	7.56707e-10	TRUE		503	16	rs3826272	70725141	70700712	70756066	1.48145e-08	FALSE
458	10	rs35772238	14686781	14643451	14697137	1.14765e-18	TRUE		503	16	rs1798459	70930637	70729954	71386740	9.45397e-09	FALSE
459	10	rs10430577	18226707	17966561	18273428	1.59998e-27	TRUE		504	16	rs11075924	72214613	72052891	72232316	3.80197e-09	TRUE
459	10	rs4748431	18262069	18238528	18263055	8.76142e-10	FALSE		505	16	rs12921392	77320605	77272876	77377654	7.87809e-23	TRUE
460	10	rs7094178	20105223	20079052	20131614	4.70722e-09	TRUE		506	16	rs62033985	78218463	78172493	78249237	7.71373e-12	TRUE
461	10	rs7905967	21873295	21653816	22501895	5.03586e-69	TRUE		507	16	rs71390846	86714715	86706386	86714715	3.34669e-14	TRUE
462	10	rs4748978	25052109	25015618	25071512	1.02901e-13	TRUE		508	16	rs9937293	87225101	87201728	87373871	3.68869e-116	TRUE
462	10	rs4749001	25338445	25238456	25380959	1.49745e-09	FALSE		508	16	rs12444606	87217703	87216477	87217703	1.21265e-08	FALSE
463	10	rs72792185	27033814	27033814	27194341	3.24261e-12	TRUE		508	16	rs28429697	87223604	87220236	87236355	1.34863e-08	FALSE
464	10	rs1888085	28966494	28848789	28970487	1.77863e-17	TRUE		508	16	rs9940109	87266245	87266245	87330575	1.96785e-09	FALSE
465	10	rs72812585	31090820	31078963	31133423	5.2821e-09	FALSE		508	16	rs2278270	87361393	87325912	87381750	3.1388e-11	FALSE
465	10	rs11008282	31117358	31112279	31358692	3.30408e-34	TRUE		509	16	rs7404292	88338467	88298124	88344517	1.65134e-09	TRUE
465	10	rs7085837	31176658	31134557	31286821	5.59209e-09	FALSE		510	16	rs111398992	89992613	89067671	90176290	1.81544e-20	TRUE
466	10	rs7077016	32160519	32078104	32419399	2.10596e-23	TRUE		510	16	rs9939914	89939929	89698078	90003825	1.38859e-15	FALSE
466	10	rs3740237	32557592	32556229	32650071	1.40288e-09	FALSE		511	17	rs17761723	2107090	1927141	2247982	7.37054e-20	TRUE
467	10	rs2228638	33475282	33459029	33530716	1.73981e-12	TRUE		511	17	rs11078780	1934199	1931655	1951364	1.87146e-10	FALSE
468	10	rs2799459	34478675	34424509	34523806	5.92919e-11	TRUE		511	17	rs216175	2167690	1953037	2167690	1.7824e-09	FALSE
469	10	rs2435381	43678796	43615505	43746702	3.48627e-09	TRUE		511	17	rs7219015	2555592	2477787	2564267	9.79025e-12	FALSE
470	10	rs113204007	50314741	50210710	50425252	8.63793e-60	TRUE		512	17	rs4790609	4211603	3946227	4286800	1.36509e-08	TRUE
471	10	rs7100341	52736525	52734441	52793177	5.34067e-13	TRUE		513	17	rs118077107	7221197	7221197	7233977	1.25638e-08	FALSE
472	10	rs55958518	61553236	61528197	61600910	1.07676e-09	TRUE		513	17	rs62059822	7470560	7328821	7568327	3.03256e-14	TRUE
473	10	rs2588919	63532924	63425243	63552223	1.23485e-10	TRUE		513	17	rs3933469	7499502	7438687	7533423	5.61952e-10	FALSE
474	10	rs61869916	70603804	70468208	70604654	1.5779e-08	TRUE		513	17	rs55809496	7759477	7731041	7778890	1.43279e-09	FALSE
475	10	rs638523	72422124	72394379	72457250	2.35506e-09	TRUE		514	17	rs4791707	8366163	8333141	8505455	1.09272e-09	TRUE
476	10	rs1134777	75538651	75431981	75689801	1.08529e-08	FALSE		515	17	rs55794600	8933168	8908431	8962129	1.15699e-09	TRUE
476	10	rs10762626	76253194	75775234	76355370	4.37856e-11	TRUE		516	17	rs11078050	12005251	11932517	12005251	1.26592e-08	TRUE
477	10	rs1067840	90152140	90143657	90334835	6.45826e-15	TRUE		517	17	rs7210118	13047713	13039467	13099968	1.31124e-14	TRUE
478	10	rs75164520	91486813	91390555	91574624	9.07336e-09	TRUE		518	17	rs2874958	14060327	14048767	14101043	1.52327e-09	FALSE
479	10	rs1536329	94739494	94570602	94831523	9.84625e-15	FALSE		518	17	rs74923452	14302800	14299892	14302800	2.79721e-13	TRUE
479	10	rs2068888	94839642	94839642	94845546	1.99995e-09	FALSE		519	17	rs9903464	16052381	15870401	16239832	1.53653e-08	TRUE
479	10	rs7920484	94949808	94878569	95067066	3.08925e-16	TRUE		520	17	rs12453837	17708846	17649172	17973617	3.74547e-10	FALSE
479	10	rs10882156	94908958	94901561	94960859	9.2592e-15	FALSE		520	17	rs28364628	18163262	18064316	18268113	7.22259e-11	TRUE
480	10	rs11187838	96038686	95971321	96851966	2.03668e-93	TRUE		521	17	rs12453720	19895202	19797869	20403618	2.13072e-15	TRUE
480	10	rs61886346	96101364	96019029	96702552	6.38125e-09	FALSE		522	17	rs12451846	27754540	27661683	28801401	2.54814e-12	FALSE
480	10	rs11187895	96106240	96050351	96127448	1.19392e-09	FALSE		522	17	rs3110494	27976597	27893015	28890203	2.95042e-49	TRUE
480	10	rs555782	96148536	96132617	96650328	1.72865e-19	FALSE		523	17	rs757378	29722619	29397852	29735829	4.26858e-11	TRUE
481	10	rs10882891	99059645	98968783	99099397	5.78339e-15	TRUE		524	17	rs7503524	36605490	36592405	36605490	9.99803e-09	TRUE
482	10	rs1983864	100017453	99824323	100027987	5.72325e-09	TRUE		525	17	rs1877030	37740161	37393395	37794351	2.33594e-09	TRUE
483	10	rs2495732	102357780	102156208	102361333	1.45929e-11	FALSE		526	17	rs676387	40706273	40571284	40824834	1.63176e-09	TRUE
483	10	rs118158982	102324683	102245664	102366639	1.23039e-13	TRUE		527	17	rs144691710	41819562	41791049	41904372	3.88525e-09	TRUE
484	10	rs12771291	103936624	103573980	103987875	6.05224e-13	FALSE		528	17	rs2269905	42294462	42197213	42339303	4.26992e-17	TRUE
484	10	rs10786677	104313365	104220301	104963051	1.19087e-21	FALSE		528	17	rs35447133	42580004	42436220	42616315	7.59251e-14	FALSE
484	10	rs185575325	104665997	104229588	105059896	7.65634e-18	FALSE		529	17	rs4792819	43247957	43101281	43277758	1.01752e-13	FALSE
484	10	rs72845082	104330878	104330878	104330878	2.81432e-09	FALSE		529	17	rs2696658	44245766	43370481	44904049	3.77407e-98	TRUE
484	10	rs2274341	104853503	104587904	105459116	1.36927e-12	FALSE		529	17	rs2016730	44204373	43423162	45290078	3.00485e-51	FALSE
484	10	rs2863994	105454043	105403300	105459834	1.78532e-10	FALSE		529	17	rs62074125	44852612	44041987	44908263	4.16623e-17	FALSE
484	10	rs11191822	105599770	105584159	105720733	2.5042e-24	TRUE		529	17	rs3933653	44888742	44888742	44906949	6.123e-12	FALSE
485	10	rs2419313	111750851	111648659	111928784	3.12006e-10	TRUE		529	17	rs41444548	45811354	45363310	45811354	1.44018e-10	FALSE
486	10	rs7094871	114712154	114676180	114818772	1.8879e-15	TRUE		530	17	rs11079849	47090785	46835629	47145848	2.74189e-18	FALSE
486	10	rs7074440	114785424	114749734	114817009	1.75571e-14	FALSE		530	17	rs12952581	47448346	47260130	47461433	9.20983e-20	TRUE
486	10	rs11196197	114791371	114750157	114822735	7.58746e-10	FALSE		531	17	rs11365	48211533	48170288	48239905	1.23965e-14	TRUE
487	10	rs4638225	118676964	118567969	118896767	8.55532e-67	TRUE		532	17	rs2332647	54392267	54389951	54402275	4.65698e-10	TRUE
488	10	rs740739	119262090	119230544	119317033	9.14086e-21	TRUE		533	17	rs56251713	57861501	57801597	58046076	4.61294e-10	TRUE
489	10	rs34884690	126431711	126266756	126566412	2.89133e-89	TRUE		534	17	rs146385050	60637258	60535836	60740964	1.842e-10	TRUE
489	10	rs111771026	126470152	126344395	126480276	1.2472e-09	FALSE		535	17	rs72843143	61049324	61043405	61420822	5.95465e-09	TRUE
490	10	rs1915146	126846214	126842554	126862256	8.96747e-19	TRUE		536	17	rs36090413	62984671	62936447	63061129	4.75705e-18	TRUE
491	10	rs10794003	127178487	127148833	127193462	1.14131e-10	TRUE		537	17	rs11652557	63912574	63903119	64124768	5.76357e-15	TRUE
492	10	rs1996253	127696210	127671175	127777627	2.02679e-15	TRUE		538	17	rs7502307	65989961	65763871	66157981	1.35965e-32	TRUE
493	10	rs12247354	131436561	131269756	131449487	9.2778e-14	TRUE		539	17	rs6501438	69120160	69104938	69240872	1.42588e-10	TRUE
494	10	rs7903563	134300816	134267846	134594316	2.09009e-42	TRUE		540	17	rs894542	74133974	74130095	74151456	7.62453e-11	TRUE
494	10	rs80226362	134413500	134413500	134459388	5.32777e-13	FALSE		541	17	rs745570	77781725	77768654	77800743	1.26122e-14	TRUE
494	10	rs3829132	134579044	134544247	134600202	3.20723e-10	FALSE		542	17	rs10459965	79368016	79356018	79382416	1.9147e-10	TRUE
495	11	rs71487295	497151	457879	548485	2.21754e-09	TRUE		543	18	rs6505560	10484509	10475554	10554168	1.2978e-09	TRUE
496	11	rs4075290	830487	828784	842682	2.34452e-09	TRUE		544	18	rs8089932	19478155	19294492	19484180	1.91209e-09	TRUE
497	11	rs112066837	1411501	1405609	1413816	1.24919e-10	FALSE		545	18	rs113469494	25757048	25726723	25760028	5.6972e-09	TRUE
497	11	rs7947308	1478565	1478565	1622012	6.66712e-18	TRUE		546	18	rs1365658	35294554	35286743	35294554	7.9749e-09	TRUE
497	11	rs28514987	1487024	1481131	1626274	5.55431e-13	FALSE		547	18	rs8090610	40243482	40197660	40320317	1.36098e-15	TRUE
498	11	rs11602347	2176852	2163853	2184336	3.32165e-21	TRUE		548	18	rs77162730	50845140	50555225	51059163	1.55476e-16	TRUE
499	11	rs11042077	8825966	8745711	9066476	1.33518e-10	TRUE		549	18	rs7243578	51977832	51967672	52052954	2.86083e-14	TRUE
500	11	rs11604833	10468906	10432370	10506255	1.11313e-28	TRUE		550	18	rs1261076	52908326	52895531	53038676	4.59079e-11	TRUE
500	11	rs4442541	10669172	10655623	10699750	8.56378e-14	FALSE		551	19	rs243382	4442529	4351572	4459748	8.3585e-13	TRUE
501	11	rs11022131	12072213	12071436	12072400	9.90856e-19	TRUE		552	19	rs12980173	7608135	7590845	7609006	1.03464e-09	TRUE
502	11	rs11023199	14394258	14278049	14431709	3.18703e-14	TRUE		553	19	rs10425648	8752077	8737278	8754907	8.39572e-09	TRUE
503	11	rs6486332	17003732	17000977	17036466	1.0291e-10	TRUE		554	19	rs73006822	13109955	12904400	13212199	4.66085e-45	TRUE
504	11	rs10833110	19450687	19433860	19533640	1.80018e-14	TRUE		554	19	rs11878350	13153383	13088366	13213516	8.90542e-09	FALSE
505	11	rs2625326	19883862	19868377	19904560	4.66607e-09	FALSE		554	19	rs548119374	13290786	13285508	13292263	1.12987e-10	FALSE
505	11	rs12283929	20070225	20062121	20084391	1.31502e-10	FALSE		555	19	rs56177954	13941022	13886994	13941022	1.583e-13	TRUE
505	11	rs3802799	20065673	20065673	20065673	3.85368e-10	FALSE		556	19	rs12459368	18459377	18449238	18471610	1.30463e-13	TRUE
505	11	rs35891966	20129311	20129311	20129311	2.36873e-25	TRUE		556	19	rs8105994	18593553	18520865	18637194	9.27129e-13	FALSE
506	11	rs7479309	27311814	27231621	27533901	9.38426e-19	TRUE		557	19	rs57436187	19429915	19350103	19725456	2.09461e-13	TRUE
506	11	rs11603350	27567246	27461779	27680744	4.84066e-11	FALSE		558	19	rs11669334	32200518	32151452	32215509	2.71384e-35	TRUE
507	11	rs111959436	30606936	30582806	30674049	9.11271e-14	FALSE		559	19	rs73039431	33523197	33504997	33524919	1.48458e-08	FALSE
507	11	rs294380	30611405	30602252	30625358	2.80939e-15	FALSE		559	19	rs7259879	33549462	33513765	33631912	5.29938e-16	TRUE
507	11	rs4922561	30853149	30798288	31800874	2.68325e-19	TRUE		560	19	rs23595	36204831	36143992	36282543	7.90881e-22	TRUE
508	11	rs62618693	32956492	32595598	32956492	8.00159e-17	TRUE		561	19	rs979971	39144244	39128019	39250337	3.09476e-15	TRUE
509	11	rs66716358	44330610	44295329	44343675	1.56429e-31	TRUE		562	19	rs10409822	42434050	42428767	42474200	3.47771e-10	TRUE
509	11	rs903514	44352394	44348056	44364098	1.00232e-09	FALSE		563	19	rs429358	45411941	45392254	45424514	7.78595e-14	TRUE
509	11	rs117431224	44356396	44356396	44356396	1.21486e-10	FALSE		564	19	rs62136802	47459476	47352259	47514428	6.24543e-10	TRUE
509	11	rs10082687	44396024	44381309	44401321	1.19987e-09	FALSE		564	19	rs62135069	47615300	47601215	47615300	4.27661e-09	FALSE
509	11	rs202180602	44635558	44619040	44636833	9.29004e-18	FALSE		565	20	rs6077868	10649761	10647679	10704351	1.85426e-22	TRUE
510	11	rs35327580	46605817	46342942	46730043	7.21889e-10	FALSE		566	20	rs6131710	15776241	15738249	15801600	4.40806e-17	TRUE
510	11	rs10838681	47275064	46713062	49143792	1.16366e-14	FALSE		567	20	rs55769857	16980437	16965218	16982918	6.38413e-10	TRUE
510	11	rs10838726	47568344	46714279	48050391	5.48627e-30	TRUE		568	20	rs8184820	25250577	25177920	25990819	1.8184e-14	FALSE
510	11	rs11605503	47863255	47501888	47997475	2.23216e-10	FALSE		568	20	rs6058384	30276409	25259200	30484636	2.90777e-29	TRUE
511	11	rs659165	57608992	57409538	57756568	9.46873e-10	TRUE		568	20	rs6141314	31093514	30690943	31179500	7.52758e-11	FALSE
512	11	rs10896794	58339124	58174653	58413910	1.52271e-08	TRUE		568	20	rs4911257	31359574	31265158	31400673	4.13112e-13	FALSE
513	11	rs174568	61593816	61543499	61659296	2.15392e-32	TRUE		569	20	rs73622528	32287234	31924680	32363537	3.99426e-10	TRUE
513	11	rs10160397	61749766	61730183	61771640	1.53908e-15	FALSE		570	20	rs224329	34019579	33799280	34598430	3.48116e-30	TRUE
514	11	rs12789028	65326154	65211979	65368434	1.73527e-12	FALSE		571	20	rs4811583	36833268	36807472	36849088	2.30568e-22	TRUE
514	11	rs11227260	65461158	65365077	65781195	6.83238e-13	TRUE		572	20	rs59596298	39930485	39620847	39970544	2.44895e-15	TRUE
514	11	rs558114	65632262	65571524	65702523	1.53203e-09	FALSE		572	20	rs6072411	40168384	40028640	40269840	1.55095e-08	FALSE
515	11	rs3741367	66083129	66066993	66171621	9.73983e-13	FALSE		573	20	rs180294	48243313	48228502	48340036	1.55903e-08	TRUE
515	11	rs12785906	66951966	66207837	67382429	2.53075e-13	TRUE		574	20	rs6067472	49132516	49109845	49210635	4.03929e-11	TRUE
516	11	rs12796066	68918556	68891695	68964137	9.49451e-12	TRUE		575	20	rs6097618	52448936	52411754	52469400	5.7167e-39	TRUE
517	11	rs2510467	69465681	69450305	69508567	6.70266e-12	TRUE		576	20	rs12479469	61145196	61141981	61158870	1.79807e-22	TRUE
518	11	rs7105955	70006331	69978265	70009720	2.88604e-11	TRUE		577	20	rs6089809	61522908	61522908	61577515	1.51623e-08	TRUE
519	11	rs4944906	74288922	74264894	74392514	3.74821e-09	TRUE		578	20	rs6010676	62470580	62421622	62470580	5.10479e-09	TRUE
520	11	rs2450140	77924388	77909014	78286462	1.55032e-13	TRUE		579	21	rs13050233	34343695	34343695	34348569	8.58832e-10	TRUE
521	11	rs1347008	83179691	82933549	83335764	1.08606e-10	TRUE		580	21	rs7283026	46853259	46843408	46853482	2.62771e-09	TRUE
522	11	rs1791559	92451567	92213728	92558342	2.53715e-41	TRUE		581	22	rs5763025	20786488	20764595	20790723	6.08341e-09	FALSE
523	11	rs11021233	95320986	95276580	95327374	1.47562e-16	FALSE		581	22	rs853295	21054588	21017919	21261868	2.45512e-11	TRUE
523	11	rs12146644	95492878	95440480	95681028	3.84243e-19	TRUE		582	22	rs5998672	21966442	21912246	21998833	1.3515e-09	TRUE
524	11	rs581136	100888602	100888602	100935780	5.62289e-09	TRUE		582	22	rs2247115	22024150	22002591	22093119	4.56331e-09	FALSE
525	11	rs361270	104008724	103985306	104041862	4.82922e-12	TRUE		583	22	rs77721014	23505899	23491000	23544494	7.62026e-10	FALSE
526	11	rs317517	110890291	110856108	110926802	9.88183e-16	FALSE		583	22	rs5759686	23638635	23610861	23659749	4.68852e-10	TRUE
526	11	rs78976377	110941177	110941177	110941177	2.69578e-13	FALSE		584	22	rs1065497	29279991	29162506	29358802	1.05742e-08	TRUE
526	11	rs321404	110949618	110945055	111096943	1.90897e-68	TRUE		585	22	rs2267161	30953295	30898015	30953295	7.74972e-16	TRUE
526	11	rs561590	111047295	110965217	111047295	7.13918e-11	FALSE		586	22	rs2273249	31836486	31536133	32182708	1.45393e-09	TRUE
526	11	rs12794347	111055661	110991189	111083785	3.47693e-44	FALSE		587	22	rs34134374	38138284	38083101	38500126	2.16905e-19	TRUE
526	11	rs7940533	111078415	111049688	111078415	4.96338e-09	FALSE		587	22	rs11089862	38505746	38476579	38614129	5.75778e-10	FALSE
526	11	rs34554740	111103119	111098277	111112334	1.69613e-10	FALSE		588	22	rs139911	40704052	40544337	40803186	3.02346e-13	TRUE
527	11	rs636406	114031092	114030756	114071287	2.6228e-13	FALSE		589	22	rs9615351	46760481	46646609	46762214	1.62021e-13	TRUE
527	11	rs61904685	114072659	114035516	114081271	1.62414e-18	TRUE		590	22	rs4838860	50624909	50513405	50682865	1.02943e-10	FALSE
527	11	rs686501	114103542	114098802	114105663	6.57824e-09	FALSE		590	22	rs5771118	50714289	50706546	50714289	1.21387e-08	FALSE
528	11	rs2276065	118530611	118478330	118746433	2.48949e-13	TRUE		590	22	rs28470336	50722167	50720904	50722167	1.00209e-10	FALSE
529	11	rs2305013	120340060	120180479	120361394	2.65664e-21	TRUE		590	22	rs79966207	50722408	50722408	50722408	1.36587e-13	TRUE
529	11	rs1893261	120198093	120196433	120353298	7.05161e-12	FALSE
530	11	rs2230004	128333503	128333503	128339806	1.30121e-08	TRUE
531	11	rs7936928	130279168	130258023	130297957	7.65756e-39	TRUE
531	11	rs1921571	130492508	130427963	130500876	2.90697e-12	FALSE
531	11	rs11600573	130437925	130436588	130495507	4.68187e-11	FALSE
531	11	rs1078020	130701504	130701504	130702454	5.59351e-13	FALSE
532	11	rs543528	134099101	133934962	134102110	5.4496e-14	TRUE
533	12	rs7968583	1509621	1301401	1509732	1.75281e-09	TRUE
534	12	rs10774183	4005023	4005023	4013260	2.12255e-09	TRUE
535	12	rs7311862	5917193	5883770	5933363	1.08839e-19	TRUE
536	12	rs2364493	6545531	6544617	6545531	2.55257e-10	TRUE
537	12	rs11054925	12625848	12572548	12674965	1.06456e-08	TRUE
537	12	rs11055034	12890626	12877983	12890626	1.25331e-08	FALSE
538	12	rs10772780	14571145	14483194	14658341	2.9484e-10	TRUE
539	12	rs1386819	16956601	16915325	17012930	3.95892e-11	TRUE
540	12	rs941233	19993676	19984383	20010909	2.1714e-13	TRUE
541	12	rs78458381	20853025	20803549	20862536	8.14013e-15	TRUE
542	12	rs10841789	21467666	21341140	21490484	2.18301e-13	TRUE
543	12	rs4635171	24007901	23987925	24077866	7.41816e-09	FALSE
543	12	rs7966757	24245169	24152783	24269807	3.68326e-18	TRUE
544	12	rs6487393	24701831	24701831	24755531	5.12444e-11	TRUE
545	12	rs2075378	27788021	27766123	27793975	4.97298e-13	FALSE
545	12	rs10843088	28231529	28031422	28231529	6.46328e-22	FALSE
545	12	rs11049367	28292313	28159558	28741743	1.19957e-28	FALSE
545	12	rs10843091	28239325	28186298	28739845	4.58059e-59	TRUE
545	12	rs2881859	28483193	28243580	28735596	8.71974e-29	FALSE
546	12	rs10771943	32528752	32512521	32572517	5.68596e-09	TRUE
547	12	rs6582443	43613647	43585559	43679649	3.57623e-12	TRUE
548	12	rs3803183	48398080	48377970	48758281	4.18499e-10	TRUE
549	12	rs10783304	49500398	49389320	49603147	1.04133e-13	TRUE
550	12	rs7968440	51134741	50570127	51221127	2.1983e-13	TRUE
551	12	rs7486393	53652885	53649874	53728369	1.40243e-10	FALSE
551	12	rs58123204	53760162	53730160	54087705	1.2209e-15	TRUE
552	12	rs2271194	56477694	56379060	56482180	1.07193e-12	TRUE
553	12	rs61741508	57918085	57918085	57918085	2.94563e-11	TRUE
554	12	rs1370941	65703184	65448295	65761694	2.20141e-13	FALSE
554	12	rs79487293	65905126	65449071	66065136	5.94303e-77	TRUE
554	12	rs10878269	65791463	65470064	65926411	9.66587e-54	FALSE
554	12	rs7306710	66376091	66306441	66389606	1.03722e-18	FALSE
555	12	rs7968118	66995054	66994814	67035142	1.36411e-14	TRUE
556	12	rs35227403	68216239	68216239	68225876	5.06676e-14	TRUE
557	12	rs10784771	69621264	69615090	69785748	5.1921e-11	TRUE
558	12	rs7965677	77461956	77451892	77466042	8.27681e-09	TRUE
559	12	rs115329453	77914233	77882007	78005436	2.52547e-11	FALSE
559	12	rs7138322	78160856	78134777	78224929	8.65966e-10	FALSE
559	12	rs1270775	78306598	78210194	78384193	5.59294e-19	TRUE
560	12	rs4842318	80044167	79759364	80114680	6.61104e-69	TRUE
561	12	rs1397894	84024119	83938153	84132104	4.59719e-14	TRUE
562	12	rs11609649	85576492	85576492	85755859	5.61535e-18	TRUE
563	12	rs11107120	93985482	93954065	93998321	3.11389e-13	TRUE
564	12	rs4128507	95577884	95346657	95709315	2.24919e-19	TRUE
564	12	rs7970670	95473158	95362887	95704988	5.57628e-17	FALSE
565	12	rs2300553	96618763	96600377	96621012	1.19105e-09	TRUE
566	12	rs11111094	102328806	102303086	102338853	1.22948e-37	FALSE
566	12	rs11111293	102921296	102394872	102946220	1.26388e-38	TRUE
566	12	rs10745936	102492590	102401065	102785569	9.22627e-12	FALSE
566	12	rs78360407	102751205	102502759	102867667	2.78838e-12	FALSE
566	12	rs703547	102943707	102929003	102961450	5.02589e-09	FALSE
567	12	rs77998180	105926382	105902537	105931766	4.98974e-09	TRUE
568	12	rs12146713	106476805	106365661	106510902	2.26683e-193	TRUE
568	12	rs2436595	106478328	106460001	106478826	1.82628e-10	FALSE
568	12	rs3782695	106511173	106485585	106511173	1.35704e-08	FALSE
568	12	rs2244958	106762765	106703244	106922271	5.78859e-10	FALSE
568	12	rs10861658	107134566	106962360	107334768	3.10933e-21	FALSE
569	12	rs10861957	109056377	109029909	109260895	6.54194e-19	TRUE
570	12	rs6606717	109873227	109851486	110042348	2.07542e-10	TRUE
570	12	rs73191857	111099721	110291052	111273197	1.35396e-08	FALSE
571	12	rs653178	112007756	111708458	112939853	2.13266e-25	TRUE
571	12	rs11066257	112760474	111883779	113018479	5.56272e-10	FALSE
572	12	rs74550975	116758166	116757486	116772891	2.10038e-09	TRUE
573	12	rs7137149	117321662	117309440	117506632	1.21125e-17	TRUE
574	12	rs59999571	118440372	118437058	118461574	2.59632e-10	TRUE
575	12	rs16950051	120729505	120585236	120801099	2.57849e-09	TRUE
576	12	rs6489785	121363724	121187557	121383061	3.55728e-10	TRUE
577	12	rs61955135	121877273	121825187	121988899	2.48618e-12	TRUE
578	12	rs4759420	123794871	123430082	123913433	2.11076e-23	TRUE
579	12	rs61941460	130577055	130557859	130580716	3.38911e-15	TRUE
580	12	rs2933	133518838	133487008	133831319	9.65205e-12	FALSE
580	12	rs11147235	133688707	133680064	133832256	8.03987e-22	TRUE
580	12	rs11615281	133731235	133685024	133831271	1.61477e-08	FALSE
581	13	rs2202729	22979247	22977789	23004332	1.43769e-17	TRUE
582	13	rs9507595	26459787	26329960	26476376	7.27065e-09	TRUE
583	13	rs1022948	36544786	36495741	36573233	1.604e-10	TRUE
584	13	rs34264442	43043307	42953063	43088407	3.47339e-10	TRUE
585	13	rs9526214	47237213	47062093	47314172	1.32775e-26	TRUE
586	13	rs1239707	51151633	51100097	51165710	4.52999e-12	TRUE
587	13	rs17057156	60314411	60226202	60418498	1.4447e-10	TRUE
588	13	rs17089541	73143009	73113043	73165860	6.0734e-10	TRUE
589	13	rs9545158	80192906	79855297	80251200	2.80237e-30	TRUE
590	13	rs504122	80911525	80881454	80930178	2.38149e-18	FALSE
590	13	rs1744589	81281562	80951736	81585142	1.47429e-10	FALSE
590	13	rs9531104	81260150	80955963	81661015	1.75224e-29	TRUE
591	13	rs1408719	99565177	99456352	99634870	6.26351e-10	FALSE
591	13	rs117633128	99738554	99614641	99764900	2.59989e-13	TRUE
592	13	rs75257651	100540119	100540119	100558780	4.48159e-10	FALSE
592	13	rs12869870	100617305	100579536	100620080	1.84898e-12	FALSE
592	13	rs7981883	100936906	100675458	101158580	8.71945e-25	TRUE
593	13	rs2699315	103940450	103902905	103965206	5.68613e-16	TRUE
594	13	rs9519644	105991760	105991760	105991760	3.39503e-09	TRUE
595	13	rs1886178	107179352	107174885	107191666	4.66253e-09	TRUE
596	13	rs4616147	107639450	107570052	107677080	1.76946e-12	TRUE
597	13	rs9521141	109707827	109659839	109783579	8.25006e-14	TRUE
597	13	rs277848	109749254	109713064	109769748	1.97747e-09	FALSE
598	13	rs12427884	110363535	110354780	110384432	1.77496e-09	TRUE
599	14	rs12889267	21542766	21542766	21587865	9.01814e-10	TRUE
600	14	rs2231809	23826822	23824114	23845244	1.57772e-15	TRUE
601	14	rs72694396	24887101	24887024	24887101	5.39296e-10	TRUE
602	14	rs4983170	26886758	26853193	26886758	1.51962e-17	TRUE
603	14	rs12888467	29235537	29208788	29261974	2.841e-25	TRUE
604	14	rs1569979	29681294	29571174	29702590	5.45412e-11	TRUE
605	14	rs10138011	31393057	31359024	31683701	6.74091e-23	TRUE
605	14	rs61976859	31583512	31543303	31669059	2.34045e-14	FALSE
606	14	rs113731836	35225616	35213280	35366743	1.07533e-09	TRUE
607	14	rs72681869	50655357	50624690	50852634	5.15343e-16	TRUE
607	14	rs17780143	50901768	50901768	51123224	3.17037e-10	FALSE
608	14	rs8019557	53791311	53696031	53797525	1.41615e-08	FALSE
608	14	rs4901427	53964998	53872104	53996341	5.75025e-30	TRUE
609	14	rs762643	54422767	54380768	54431575	1.43299e-33	TRUE
610	14	rs13313404	54788198	54788198	54796901	1.38735e-08	FALSE
610	14	rs4901508	54835546	54812453	54849125	1.91928e-15	TRUE
611	14	rs79163357	55738449	55570849	55881276	1.76732e-11	FALSE
611	14	rs8017172	56199048	55998651	56204701	1.78711e-25	TRUE
612	14	rs2274794	57283934	57269825	57292728	5.30216e-13	FALSE
612	14	rs117332043	57617154	57482739	57635386	1.33416e-32	TRUE
613	14	rs6573188	58549613	58538468	58598706	5.6992e-11	FALSE
613	14	rs1190824	58671059	58564485	58854075	4.36469e-28	FALSE
613	14	rs160459	59074136	58668484	59133479	1.94604e-79	FALSE
613	14	rs17254465	59073930	58722428	59135770	3.8336e-12	FALSE
613	14	rs8014997	59383429	59290964	59444059	2.72526e-10	FALSE
613	14	rs8003348	59448808	59448808	59448808	1.35303e-08	FALSE
613	14	rs74826997	59628609	59449138	60033892	1.28175e-218	TRUE
613	14	rs1884587	59544104	59463374	59571353	4.51958e-11	FALSE
613	14	rs112059972	59552387	59483783	59568052	2.71107e-11	FALSE
613	14	rs34105354	59552996	59540813	59552996	2.21763e-12	FALSE
613	14	rs12435749	59699728	59587028	59806027	1.46431e-18	FALSE
613	14	rs1252916	59664984	59603294	60033018	2.09024e-33	FALSE
613	14	rs79715827	59685596	59633677	59792207	6.90569e-16	FALSE
613	14	rs61984496	59790745	59790443	59792042	4.66818e-12	FALSE
613	14	rs10130826	59834017	59811665	60047545	9.11308e-28	FALSE
614	14	rs1952395	61534649	60787269	61591031	1.65485e-12	TRUE
614	14	rs35320790	61108825	60792103	61108825	1.40246e-10	FALSE
615	14	rs2180770	68773353	68727506	68968984	7.24615e-11	FALSE
615	14	rs10483812	69017843	68877529	69047006	9.85397e-26	TRUE
615	14	rs1547050	69274950	69222144	69314059	6.00967e-14	FALSE
616	14	rs7160796	73394614	73393878	73480209	4.45253e-09	TRUE
617	14	rs2359240	75328247	75123374	75407372	4.69138e-14	TRUE
617	14	rs2012627	75443103	75425035	75671659	3.10233e-13	FALSE
618	14	rs72687593	85727201	85702155	85745401	4.30847e-12	TRUE
618	14	rs4904254	85992271	85963856	85995614	1.09386e-08	FALSE
619	14	rs12587528	88953996	88798048	89352730	6.8504e-09	TRUE
620	14	rs529889896	91890213	91867706	92071222	2.1202e-29	TRUE
621	14	rs754388	93115410	93069980	93131683	1.06208e-12	TRUE
622	14	rs28929474	94844947	94838142	94844947	2.10115e-12	TRUE
623	14	rs2776575	98367073	98342603	98428814	3.74109e-10	TRUE
624	14	rs35604463	99712032	99700080	99719219	1.96235e-15	FALSE
624	14	rs7146019	99734984	99722290	99775151	1.18323e-25	TRUE
625	14	rs35522344	100283856	100231952	100392911	5.86683e-21	FALSE
625	14	rs34198557	100375707	100301395	100410206	6.4087e-25	TRUE
626	14	rs11622835	103967504	103822687	104332759	2.71772e-14	TRUE
626	14	rs17679127	103890091	103859962	104014690	3.23842e-12	FALSE
626	14	rs10131067	104142792	104020454	104174123	7.36745e-09	FALSE
627	14	rs2242636	105614032	105609335	105648963	5.91024e-14	TRUE
628	15	rs8033989	37265816	37251084	37278160	1.81164e-09	TRUE
629	15	rs62007693	39077796	39051984	39111663	1.21322e-15	FALSE
629	15	rs4924311	39246712	39241692	39319915	1.12666e-09	FALSE
629	15	rs716980	39374094	39330174	39512099	1.97026e-35	FALSE
629	15	rs78379000	39341889	39341889	39347039	2.22636e-11	FALSE
629	15	rs8025239	39623588	39534404	39664000	0	TRUE
629	15	rs1822105	39634303	39539801	39667199	5.85319e-51	FALSE
629	15	rs12909502	39585032	39569633	39590057	9.30198e-47	FALSE
629	15	rs117193619	39637355	39637355	39637355	3.25189e-18	FALSE
629	15	rs62002339	39662900	39662900	39662900	1.35375e-15	FALSE
629	15	rs145370012	39665537	39665537	39665537	7.5436e-09	FALSE
629	15	rs11070197	39671514	39671514	39671514	4.32937e-11	FALSE
629	15	rs62005276	39742570	39672231	39825596	7.52799e-39	FALSE
629	15	rs951358	39988790	39809640	40047706	2.57766e-18	FALSE
629	15	rs10520143	39941940	39819219	39989061	7.26464e-09	FALSE
630	15	rs12101934	41353079	41251512	41556015	5.51619e-11	TRUE
631	15	rs74011388	45493122	45444133	45718299	4.30632e-09	TRUE
632	15	rs2042747	48728634	48691494	48949168	1.69874e-11	TRUE
633	15	rs2470604	52255960	52011004	52273625	1.6649e-09	TRUE
634	15	rs12373006	55968539	55881107	56063653	5.6164e-26	TRUE
634	15	rs1104848	56112714	56089888	56321602	6.49093e-16	FALSE
635	15	rs11071305	57371178	57023826	57586642	2.71783e-13	TRUE
636	15	rs2414527	58256672	58188859	58438535	1.30712e-86	TRUE
637	15	rs2443058	61947055	61936356	61958660	7.62232e-11	TRUE
638	15	rs35997243	63092900	63028154	63092900	2.736e-09	FALSE
638	15	rs937414	63063612	63050586	63080442	7.76585e-09	FALSE
638	15	rs9806545	63328490	63323779	63379737	2.42631e-10	TRUE
639	15	rs28735117	67933892	67680209	68127769	7.26629e-09	TRUE
640	15	rs2306022	68628163	68611051	68628163	4.6019e-10	TRUE
641	15	rs6494865	70679494	70671695	70729793	8.85435e-13	TRUE
642	15	rs11856837	71621562	71587373	71701272	8.27165e-13	TRUE
642	15	rs11072270	71606121	71606121	71606121	1.73875e-10	FALSE
643	15	rs8031386	72508799	72102096	72656241	8.93897e-11	TRUE
644	15	rs8025665	73263049	73177909	73627770	1.41938e-19	TRUE
645	15	rs56201428	75415592	75285114	75448813	2.67996e-10	TRUE
646	15	rs4779032	83245326	83214154	83402833	9.0896e-10	TRUE
647	15	rs11853949	84516904	84266145	84641018	6.61005e-21	TRUE
648	15	rs2342118	85693016	85499707	86079115	3.40633e-24	TRUE
649	15	rs2348382	87961845	87910115	88032107	1.49657e-18	TRUE
650	15	rs2074585	91009484	90891566	91087372	7.08064e-11	TRUE
651	15	rs6224	91423543	91403674	91437388	5.24023e-26	TRUE
652	15	rs7402982	99193269	99177595	99204483	2.84709e-10	FALSE
652	15	rs4965430	99268850	99248018	99295650	2.39485e-10	TRUE
653	15	rs8032820	101777190	101713301	101791212	1.11401e-13	TRUE
654	16	rs2076142	700970	620709	760298	1.18935e-11	TRUE
655	16	rs111955762	1664041	1578252	1777493	1.54846e-09	TRUE
656	16	rs11861948	2163562	2115481	2200184	5.35084e-20	TRUE
657	16	rs17199009	3867081	3782705	3959911	1.00004e-09	TRUE
658	16	rs72766532	4337509	4281389	4362653	3.18277e-31	TRUE
659	16	rs2896907	4640051	4623771	4677190	6.96228e-09	TRUE
660	16	rs17230818	11142137	11031741	11244194	1.16518e-08	TRUE
661	16	rs6498540	15130594	15124327	15147954	1.26418e-08	TRUE
662	16	rs12924813	19473265	19444752	19619355	7.58819e-10	TRUE
663	16	rs8059004	24837905	24688461	24879963	1.40886e-22	TRUE
664	16	rs62036658	28850371	28333411	29008079	3.73441e-22	TRUE
665	16	rs56079926	30120372	29923510	30380486	9.20795e-17	TRUE
665	16	rs2305880	30999462	30571910	31149142	2.7642e-13	FALSE
666	16	rs9922046	49638616	49629311	49675807	1.39411e-12	TRUE
667	16	rs62030049	50572709	50572614	50579394	4.41327e-10	TRUE
668	16	rs33982895	51187142	51172677	51190740	1.1002e-13	FALSE
668	16	rs4134463	51236711	51223467	51272883	1.50546e-11	FALSE
668	16	rs1948948	51442679	51324936	51495797	4.86915e-63	TRUE
668	16	rs1345468	51468178	51457425	51488129	8.09159e-09	FALSE
668	16	rs11646208	51558545	51540536	51558545	4.56288e-15	FALSE
669	16	rs4784224	52580247	52536885	52635000	6.72834e-16	TRUE
670	16	rs35146	64983881	64916276	65134457	1.72375e-27	TRUE
671	16	rs8059916	68419298	68323654	68428740	1.24231e-08	TRUE
672	16	rs72789227	69112152	68881139	69419394	7.91766e-16	FALSE
672	16	rs2232228	69143577	69086332	69411467	1.62984e-12	FALSE
672	16	rs12921407	69860933	69556583	69955820	3.24971e-14	FALSE
672	16	rs8061569	70681184	69959821	70692762	8.18129e-36	TRUE
672	16	rs150237070	70410184	70261696	70617290	1.31917e-08	FALSE
672	16	rs3826272	70725141	70700712	70756066	2.96106e-09	FALSE
673	16	rs11075924	72214613	72052891	72232316	4.58996e-11	TRUE
674	16	rs7404072	73096750	73090039	73101031	2.59385e-11	TRUE
675	16	rs825678	73606282	73596678	73606553	1.66927e-08	TRUE
676	16	rs12921392	77320605	77218937	77364453	4.051e-31	TRUE
676	16	rs8062252	77655125	77581854	77665704	1.23321e-10	FALSE
677	16	rs62033985	78218463	78172493	78249237	8.49312e-14	TRUE
678	16	rs12716869	79167309	79157216	79169823	7.70097e-12	TRUE
679	16	rs7199751	86609302	86562467	86619468	1.81341e-20	TRUE
679	16	rs71390846	86714715	86706386	86714715	4.5145e-10	FALSE
680	16	rs11117238	87034828	87026463	87154094	2.09912e-11	FALSE
680	16	rs4843536	87177837	87119602	87177837	1.23641e-14	FALSE
680	16	rs4843539	87180681	87178679	87218718	9.19743e-15	FALSE
680	16	rs12051384	87184095	87179295	87197672	7.78781e-25	FALSE
680	16	rs12445088	87206462	87201728	87210174	1.15632e-10	FALSE
680	16	rs4843558	87225473	87201728	87373871	2.34199e-241	TRUE
680	16	rs12444606	87217703	87216477	87217703	3.76142e-13	FALSE
680	16	rs9889151	87220404	87220236	87236355	1.44791e-08	FALSE
680	16	rs9940109	87266245	87266245	87357985	1.68522e-15	FALSE
680	16	rs2278270	87361393	87269500	87544863	4.38153e-16	FALSE
681	16	rs7404292	88338467	88281821	88378345	7.90583e-11	TRUE
682	16	rs111398992	89992613	88898785	90176290	4.64008e-28	TRUE
682	16	rs12103007	89194657	89180695	89194657	1.93213e-09	FALSE
682	16	rs3102347	89369869	89368030	89376470	3.80929e-09	FALSE
682	16	rs9931073	89568513	89387597	89766063	2.58323e-13	FALSE
682	16	rs9939914	89939929	89660343	89993206	1.52086e-25	FALSE
682	16	rs352939	89710378	89681549	89821080	2.35616e-10	FALSE
683	17	rs17761723	2107090	1927141	2247982	1.71484e-32	TRUE
683	17	rs3752962	1939543	1931655	1951364	4.74663e-10	FALSE
683	17	rs2760748	2001604	1931965	2001604	4.61913e-09	FALSE
683	17	rs2019872	2010318	1953037	2167690	1.26886e-11	FALSE
683	17	rs9899468	2078642	1959826	2190390	1.76976e-09	FALSE
683	17	rs7219015	2555592	2477787	2564267	3.53628e-13	FALSE
684	17	rs180904821	4254124	3905548	4254687	2.25427e-09	TRUE
685	17	rs72839779	7152176	7111356	7185779	3.09589e-10	FALSE
685	17	rs62059826	7485583	7318061	7568327	3.84081e-17	TRUE
685	17	rs3933469	7499502	7438050	7533423	4.80042e-17	FALSE
685	17	rs55809496	7759477	7731041	7778890	3.68514e-13	FALSE
686	17	rs871841	8216468	8173767	8220357	4.56924e-09	TRUE
687	17	rs113122856	9143458	9129787	9155479	3.34881e-13	TRUE
688	17	rs9894621	12000584	11898421	12005251	7.76637e-10	TRUE
689	17	rs7210118	13047713	13037350	13079895	5.7185e-25	TRUE
690	17	rs74923452	14302800	14299892	14302800	6.00707e-12	TRUE
691	17	rs12937088	16031029	15870401	16224875	9.9442e-12	TRUE
692	17	rs1124961	17038385	16945586	17102391	5.99083e-10	TRUE
693	17	rs9891957	17744439	17645951	18029857	1.57302e-17	TRUE
693	17	rs28364628	18163262	18040404	18268113	1.46818e-12	FALSE
694	17	rs1043809	19239432	18916893	19346639	1.08683e-32	TRUE
694	17	rs2453583	19442036	19422361	19443445	1.57731e-12	FALSE
695	17	rs7222403	19879164	19797869	20403618	2.5603e-24	TRUE
696	17	rs9898529	27318861	27180784	27326474	1.08627e-09	FALSE
696	17	rs111784342	27853257	27545117	27876561	1.02084e-09	FALSE
696	17	rs12451846	27754540	27661683	28801401	1.01288e-14	FALSE
696	17	rs3760456	27948844	27893015	28890203	6.48385e-68	TRUE
696	17	rs35680393	28619739	28615929	28654610	3.01379e-09	FALSE
697	17	rs8065496	29720140	29397622	29735829	1.20014e-17	TRUE
697	17	rs9907422	29826666	29826152	29829622	7.00984e-09	FALSE
698	17	rs4795725	31272370	31014472	31299781	2.72227e-09	TRUE
699	17	rs8074144	35258114	35252276	35261073	2.40153e-10	TRUE
700	17	rs139165577	36638695	36630452	36642664	3.08136e-09	TRUE
701	17	rs12937167	36996181	36915540	36996181	1.13553e-10	TRUE
702	17	rs931992	37821435	37746307	38126231	3.43276e-09	FALSE
702	17	rs117827273	38279036	38269759	38544624	4.56646e-10	TRUE
703	17	rs10454087	40735641	40568094	40824834	3.63338e-28	TRUE
704	17	rs4793221	41396505	41172481	41449294	3.69638e-10	TRUE
705	17	rs144691710	41819562	41791049	41904372	2.87257e-10	FALSE
705	17	rs2269905	42294462	42094638	42339424	8.55111e-21	FALSE
705	17	rs79075095	42566924	42436220	42631150	8.04842e-18	FALSE
705	17	rs117345300	42929759	42680402	43037057	3.65036e-10	FALSE
705	17	rs112074706	42989652	42695328	43051948	1.22405e-13	FALSE
705	17	rs7213273	43155914	43101281	43302259	1.65424e-30	FALSE
705	17	rs6503426	43268267	43264915	43277758	5.02368e-11	FALSE
705	17	rs2532384	44317210	43370481	44904049	9.84026e-152	TRUE
705	17	rs7212857	44132301	43423162	45290078	2.08631e-78	FALSE
705	17	rs10432034	43565690	43543064	43710833	2.95162e-09	FALSE
705	17	rs62074125	44852612	44002250	44947821	1.41899e-29	FALSE
705	17	rs41543512	44090778	44090778	44317247	2.83998e-09	FALSE
705	17	rs3933653	44888742	44888742	45244074	5.13178e-18	FALSE
705	17	rs7216991	45052253	44990046	45183152	4.99261e-12	FALSE
705	17	rs41444548	45811354	45363310	45957499	6.82969e-15	FALSE
705	17	rs11656855	45714655	45385012	45791123	5.26098e-10	FALSE
706	17	rs11079849	47090785	46835629	47145848	2.77843e-19	FALSE
706	17	rs550510	46926615	46883072	47036409	4.05434e-09	FALSE
706	17	rs12952581	47448346	47260130	47461433	1.43947e-22	TRUE
707	17	rs847687	48229441	48170288	48239905	2.3101e-16	TRUE
708	17	rs12450830	54401990	54389951	54402275	1.33076e-11	TRUE
709	17	rs13353194	55362972	55360585	55447087	3.51706e-14	TRUE
709	17	rs12950125	55533169	55531630	55533169	6.81575e-10	FALSE
710	17	rs2526359	57933508	57586646	58076004	1.86191e-15	TRUE
711	17	rs9915606	59001198	58828343	59232365	1.90413e-10	TRUE
712	17	rs146385050	60637258	60636826	60720058	1.82519e-11	TRUE
713	17	rs2727336	61991965	61648091	62015231	8.96377e-10	TRUE
714	17	rs36090413	62984671	62936447	63061129	3.7324e-18	TRUE
715	17	rs2193427	63988862	63902705	64125175	1.42331e-10	FALSE
715	17	rs1420791	63914750	63903119	64197741	2.47627e-18	TRUE
716	17	rs7219283	65032893	65027740	65261210	1.58043e-08	TRUE
717	17	rs7502307	65989961	65763871	66169818	7.44516e-54	TRUE
718	17	rs12602679	68064408	68037274	68090207	1.01824e-17	TRUE
718	17	rs236539	68288119	68257738	68409318	1.77325e-09	FALSE
719	17	rs11653693	68823594	68775217	68831421	1.22373e-08	TRUE
720	17	rs8074361	69120695	69104938	69240872	3.97275e-13	TRUE
721	17	rs2241170	70070989	70055734	70141226	3.18335e-09	TRUE
722	17	rs1285244	77797634	77768654	77800743	1.29171e-14	TRUE
723	17	rs10459965	79368016	79356018	79382416	4.00276e-14	TRUE
724	18	rs11663409	10430126	10429422	10439563	2.68626e-09	FALSE
724	18	rs622760	10487043	10475554	10554168	7.27782e-10	TRUE
725	18	rs472702	13058494	12945310	13164588	1.64598e-08	TRUE
726	18	rs12964162	19483942	18527782	19665939	2.38511e-20	TRUE
727	18	rs3744923	32650341	32613239	32765146	3.00274e-10	TRUE
728	18	rs1786070	34823002	34397669	34837048	1.17156e-08	FALSE
728	18	rs521409	34929099	34917492	34977229	1.8539e-11	TRUE
729	18	rs1365658	35294554	35286743	35294554	3.30224e-09	TRUE
730	18	rs919563	40237244	40156291	40320317	1.53125e-16	TRUE
731	18	rs659583	42439989	42419439	42514448	3.30323e-14	TRUE
732	18	rs62098051	50907620	50692978	50995585	6.55936e-11	TRUE
733	18	rs7243578	51977832	51967672	52052954	5.55246e-12	TRUE
734	18	rs60565673	52906830	52871764	53115879	5.56071e-17	TRUE
734	18	rs12103984	53299460	53195249	53425305	2.6237e-12	FALSE
735	18	rs870472	57386391	57378836	57404979	1.40045e-09	TRUE
736	18	rs113421548	60885824	60881155	60917177	3.03269e-13	TRUE
737	18	rs470144	74701642	74500087	74704283	3.15003e-11	TRUE
738	19	rs56311807	3298398	3274770	3300401	9.49913e-12	FALSE
738	19	rs8107139	3462045	3444108	3484552	3.60379e-14	TRUE
739	19	rs66833742	4063486	4024525	4083916	7.38858e-16	TRUE
740	19	rs376624	4444493	4351572	4459215	3.91871e-13	TRUE
741	19	rs12980173	7608135	7590845	7609006	1.5045e-09	TRUE
742	19	rs73004624	12947059	12661121	12947059	7.99402e-12	FALSE
742	19	rs73006822	13109955	12904400	13212199	1.05277e-57	TRUE
742	19	rs4926298	13153035	13088366	13213516	3.55711e-11	FALSE
742	19	rs548119374	13290786	13285508	13292263	9.3387e-13	FALSE
743	19	rs76549352	13934296	13886994	13941022	1.83654e-14	TRUE
744	19	rs78990594	18020447	18020447	18039041	3.892e-13	TRUE
745	19	rs66978877	18455657	18412615	18471610	3.03431e-20	TRUE
745	19	rs10442	18545341	18520865	18637194	2.20676e-16	FALSE
746	19	rs4808955	19552413	19350103	19725456	1.23718e-12	TRUE
747	19	rs2194275	24021327	23879626	24184261	6.31438e-10	TRUE
748	19	rs11669334	32200518	32178927	32215509	5.10718e-41	TRUE
749	19	rs10417240	33539397	33513781	33631912	2.09584e-10	TRUE
750	19	rs28524164	34287386	34274275	34294901	3.35761e-09	TRUE
751	19	rs231592	36219209	36143992	36282543	3.63755e-28	TRUE
752	19	rs56365761	39148103	39128019	39250337	5.48899e-24	TRUE
753	19	rs66500423	41195170	41195170	41195170	9.43731e-09	TRUE
754	19	rs35493131	42753034	42740612	42774883	4.9181e-10	TRUE
755	19	rs429358	45411941	45387459	45428234	7.47867e-43	TRUE
756	19	rs4804035	47765747	47755305	47783866	6.56776e-09	TRUE
757	19	rs6509437	50059718	50059718	50079761	7.41185e-09	TRUE
758	19	rs7255413	52182363	52182363	52182363	4.98087e-09	TRUE
759	20	rs200744777	6609610	6466644	6634566	1.17591e-11	TRUE
760	20	rs2326896	7119491	7095113	7202161	7.01127e-18	TRUE
761	20	rs2179687	10614295	10458616	10627228	3.44148e-10	FALSE
761	20	rs74619291	10603165	10514611	10622501	1.37651e-08	FALSE
761	20	rs6077868	10649761	10647679	10704351	5.34381e-23	TRUE
761	20	rs77272398	10742932	10741175	10765986	4.71005e-14	FALSE
762	20	rs6108906	11285932	11256448	11534388	1.20641e-19	TRUE
763	20	rs6131711	15776418	15738249	15801600	1.93085e-18	TRUE
764	20	rs201548	21974835	21814739	22075642	7.28968e-11	TRUE
765	20	rs6138555	25242910	25177920	25990819	2.06238e-22	TRUE
766	20	rs6058384	30276409	29456168	30449325	7.36678e-22	TRUE
767	20	rs911529	31146939	30857348	31187504	4.93163e-12	FALSE
767	20	rs6058883	31365719	31265158	31477981	1.14556e-14	TRUE
768	20	rs6058093	33213196	32903904	33529766	1.47465e-09	FALSE
768	20	rs224329	34019579	33772243	34598430	4.01387e-48	TRUE
769	20	rs6127466	36842883	36807472	36849088	1.6154e-32	TRUE
770	20	rs17265513	39832628	39613707	40269840	8.63199e-28	TRUE
770	20	rs6102322	39872768	39660687	39978564	6.51714e-09	FALSE
770	20	rs4810330	40267858	40078085	40270138	4.66763e-12	FALSE
771	20	rs4809594	45266820	45266820	45271733	1.77709e-09	TRUE
772	20	rs73624696	46357261	46357261	46375446	1.92214e-12	TRUE
773	20	rs34841991	47746974	47499121	47933479	3.31789e-16	TRUE
774	20	rs6020560	49119419	49109845	49210635	1.27943e-10	TRUE
775	20	rs6097618	52448936	52411754	52469400	2.41032e-39	TRUE
776	20	rs3761226	60811072	60782046	60923518	1.72937e-12	FALSE
776	20	rs12479469	61145196	61141981	61158870	7.59501e-25	TRUE
777	21	rs2833959	34172335	34155083	34183587	6.52266e-12	TRUE
777	21	rs11701827	34304733	34270051	34308743	1.18971e-08	FALSE
777	21	rs4817505	34343828	34343695	34348569	1.40244e-08	FALSE
777	21	rs4817526	34464012	34449397	34497699	2.31424e-10	FALSE
778	22	rs432775	18294704	18281729	18331871	1.83623e-13	TRUE
779	22	rs41298840	19753449	19750773	19768337	4.16798e-10	TRUE
780	22	rs175165	20116015	20026525	20142932	1.38017e-08	TRUE
781	22	rs738087	20775550	20764595	20790723	2.57841e-09	FALSE
781	22	rs5760287	21095751	21017919	21270823	1.68123e-16	TRUE
782	22	rs738129	21971041	21912246	21998833	2.68239e-14	TRUE
782	22	rs2247115	22024150	22002591	22093119	1.33367e-08	FALSE
783	22	rs12321	29453193	29137870	29454477	1.84185e-11	TRUE
784	22	rs5763565	30271962	30111302	30591169	3.64609e-10	FALSE
784	22	rs6006426	30669883	30655692	30670091	1.34102e-12	FALSE
784	22	rs2267161	30953295	30678530	30953295	3.05879e-22	TRUE
784	22	rs5997602	30685076	30685076	30823196	1.14052e-08	FALSE
785	22	rs715510	31690528	31536133	32182708	3.27608e-14	TRUE
786	22	rs2072860	37470604	37445668	37470604	6.47253e-12	TRUE
787	22	rs4396807	38138379	38083101	38448295	2.34437e-39	TRUE
787	22	rs742396	38452254	38405417	38615536	1.8155e-21	FALSE
787	22	rs2267373	38600542	38514745	38653689	9.65677e-16	FALSE
788	22	rs130649	39645316	39630287	39648097	8.23802e-14	TRUE
789	22	rs6001817	40561759	40540762	40720963	7.66298e-17	TRUE
790	22	rs139473	41618971	41461836	41714912	2.01715e-09	TRUE
791	22	rs2157314	46246890	46156825	46251927	2.0112e-10	TRUE
792	22	rs9615351	46760481	46722256	46762214	1.28609e-09	TRUE
793	22	rs710119	47199148	47164865	47235837	7.73448e-17	TRUE
794	22	rs140283535	50607414	50474239	50679178	4.67598e-10	FALSE
794	22	rs41283479	50624082	50622214	50654888	1.50906e-09	FALSE
794	22	rs79966207	50722408	50722408	50722408	2.0881e-17	TRUE

## Sheet: 3. Replication rates
Data 3. Replication rates of UKB lead SNPs in ABCD (European and mixed ancestry samples)
Note: discovery loci from UKB can contain more than one lead SNP; Ancestry = ancestry of replicaiton sample ABCD; discovery lead SNPs present = the number of lead SNPs that was discovered in UKB during discovery, that is present in the sumstats of ABCD; N replicated = the number of these lead SNPs that reach nominal/Bonferroni significance in ABCD; % replicated = the percentage of these lead SNPs…
Modality	Ancestry	discovery lead SNPs present	N replicated 0.05	% replicated 0.05	N replicated 0.05 / n lead	% replicated 0.05 / n lead
Multimodal	EUR	1208	340	0.281457	23	0.0190397
	Mixed	1051	431	0.410086	42	0.0399619
sMRI	EUR	814	209	0.256757	14	0.017199
	Mixed	696	308	0.442529	45	0.0646552
dMRI	EUR	689	174	0.25254	16	0.0232221
	Mixed	599	217	0.36227	23	0.0383973
fMRI	EUR	47	8	0.170213	1	0.0212766
	Mixed	42	6	0.142857	3	0.0714286

## Sheet: 4. UKB MAGMA genes
Data 4. Genome-wide significant (8.83×10-7) genes identified through MAGMA in UKB per MOSTest run (sMRI, fMRI, dMRI, multimodal)
GENE = the gene ensembl ID; CHR = the chromosome the gene is on; START/STOP = the annotation boundaries of the gene on that chromosome; NSNPS = the number of SNPs annotated to that gene that were found in the data and were not excluded based on internal SNP QC; NPARAM = the number of relevant parameters used in the model; N = the sample size used when analysing that gene; ZSTAT = the Z-value for …
sMRI											fMRI											dMRI											Multimodal
GENE	CHR	START	STOP	NSNPS	NPARAM	N	ZSTAT	P	SYMBOL		GENE	CHR	START	STOP	NSNPS	NPARAM	N	ZSTAT	P	SYMBOL		GENE	CHR	START	STOP	NSNPS	NPARAM	N	ZSTAT	P	SYMBOL		GENE	CHR	START	STOP	NSNPS	NPARAM	N	ZSTAT	P	SYMBOL
ENSG00000188157	1	955503	991496	118	13	34029	4.9137	4.4686e-07	AGRN		ENSG00000028116	2	58134786	58387055	549	33	31025	5.3073	5.5633e-08	VRK2		ENSG00000142599	1	8412457	8877702	758	34	30106	5.0618	2.0767e-07	RERE		ENSG00000008130	1	1682671	1711896	67	8	34029	5.4203	2.9743e-08	NADK
ENSG00000008130	1	1682671	1711896	67	8	34029	5.5546	1.3912e-08	NADK		ENSG00000175161	3	85008132	86123579	3322	86	31025	7.3366	1.0956e-13	CADM2		ENSG00000171608	1	9711790	9789172	142	29	30106	5.1754	1.1371e-07	PIK3CD		ENSG00000169885	1	1846266	1848735	11	3	34029	5.1538	1.2765e-07	CALML6
ENSG00000169885	1	1846266	1848735	11	3	34029	5.0282	2.4761e-07	CALML6		ENSG00000044524	3	89156674	89531284	752	34	31025	7.9118	1.2682e-15	EPHA3		ENSG00000054523	1	10270863	10441661	572	20	30106	4.9193	4.3417e-07	KIF1B		ENSG00000178821	1	1849029	1850712	6	3	34029	4.9683	3.3776e-07	TMEM52
ENSG00000178821	1	1849029	1850712	6	3	34029	4.9531	3.653e-07	TMEM52		ENSG00000174963	3	147103833	147124647	39	12	31025	7.7995	3.1086e-15	ZIC4		ENSG00000142657	1	10458649	10480201	52	10	30106	5.04	2.3281e-07	PGD		ENSG00000067606	1	1981909	2116834	419	37	34029	5.4046	3.2473e-08	PRKCZ
ENSG00000142611	1	2985732	3355185	1235	168	34029	7.0835	7.0287e-13	PRDM16		ENSG00000152977	3	147111209	147228080	289	29	31025	7.0356	9.9232e-13	ZIC1		ENSG00000132881	1	16558195	16563657	17	7	30106	5.3027	5.7054e-08	RSG1		ENSG00000142611	1	2985732	3355185	1235	168	34029	6.846	3.7975e-12	PRDM16
ENSG00000171735	1	6845384	7829766	2784	262	34029	6.5373	3.1312e-11	CAMTA1		ENSG00000164182	5	60240956	60448853	532	26	31025	5.406	3.2219e-08	NDUFAF2		ENSG00000037637	1	16573334	16678949	240	15	30106	5.2894	6.1362e-08	FBXO42		ENSG00000171735	1	6845384	7829766	2784	262	34029	5.9898	1.0504e-09	CAMTA1
ENSG00000171608	1	9711790	9789172	142	29	34029	5.3413	4.6148e-08	PIK3CD		ENSG00000133302	5	93954052	94075141	355	25	31025	5.2073	9.5782e-08	ANKRD32		ENSG00000055070	1	16679070	16724640	111	14	30106	5.8063	3.1938e-09	SZRD1		ENSG00000142599	1	8412457	8877702	758	34	34029	5.0442	2.2775e-07	RERE
ENSG00000054523	1	10270863	10441661	572	20	34029	4.9971	2.9102e-07	KIF1B		ENSG00000213654	6	32158543	32163300	10	4	31025	5.3626	4.1008e-08	GPSM3		ENSG00000117122	1	17300997	17307330	19	5	30106	7.7234	5.6621e-15	MFAP2		ENSG00000171612	1	9599541	9645237	52	6	34029	5.0152	2.6486e-07	SLC25A33
ENSG00000142657	1	10458649	10480201	52	10	34029	5.0756	1.9312e-07	PGD		ENSG00000196284	6	44777054	45345690	2035	39	31025	5.3915	3.4932e-08	SUPT3H		ENSG00000159363	1	17312453	17338423	58	12	30106	7.3132	1.3045e-13	ATP13A2		ENSG00000188807	1	9648932	9674935	39	6	34029	5.3068	5.5782e-08	TMEM201
ENSG00000037637	1	16573334	16678949	240	15	34029	5.4992	1.9075e-08	FBXO42		ENSG00000014123	6	96969471	97003152	49	10	31025	6.8399	3.9613e-12	UFL1		ENSG00000117118	1	17345217	17380665	123	13	30106	7.1693	3.7698e-13	SDHB		ENSG00000171608	1	9711790	9789172	142	29	34029	6.6839	1.1632e-11	PIK3CD
ENSG00000055070	1	16679070	16724640	111	14	34029	5.4611	2.3661e-08	SZRD1		ENSG00000112214	6	97010424	97064512	154	13	31025	6.1094	5e-10	FHL5		ENSG00000117115	1	17393256	17445948	276	19	30106	6.3862	8.5016e-11	PADI2		ENSG00000179840	1	9712668	9714644	4	1	34029	5.7267	5.121e-09	C1orf200
ENSG00000187144	1	16713612	16763919	140	23	34029	4.9979	2.8972e-07	SPATA21		ENSG00000174945	7	2719156	2815134	474	54	31025	5.3976	3.3761e-08	AMZ1		ENSG00000077549	1	19665267	19812066	540	29	30106	5.4838	2.0812e-08	CAPZB		ENSG00000054523	1	10270863	10441661	572	20	34029	5.3132	5.3854e-08	KIF1B
ENSG00000117122	1	17300997	17307330	19	5	34029	7.6794	7.9936e-15	MFAP2		ENSG00000175806	8	9911778	10286401	1833	93	31025	4.9336	4.0363e-07	MSRA		ENSG00000270136	1	19923473	19984549	179	30	30106	5.4675	2.2817e-08	MINOS1-NBL1		ENSG00000142657	1	10458649	10480201	52	10	34029	5.3578	4.211e-08	PGD
ENSG00000159363	1	17312453	17338423	58	12	34029	7.8698	1.7764e-15	ATP13A2		ENSG00000171044	8	10753555	11058875	1156	46	31025	4.8601	5.8659e-07	XKR6		ENSG00000158747	1	19967048	19984945	58	17	30106	5.1833	1.09e-07	NBL1		ENSG00000204377	1	16555368	16556038	3	1	34029	5.3958	3.4113e-08	C1orf134
ENSG00000117118	1	17345217	17380665	123	13	34029	7.0382	9.7372e-13	SDHB		ENSG00000215346	8	10983980	10987745	13	4	31025	5.2788	6.5013e-08	AF131215.5		ENSG00000127483	1	21069154	21113816	104	16	30106	6.6562	1.4054e-11	HP1BP3		ENSG00000132881	1	16558195	16563657	17	7	34029	5.9109	1.7011e-09	RSG1
ENSG00000117115	1	17393256	17445948	276	19	34029	5.9769	1.1371e-09	PADI2		ENSG00000138193	10	95753746	96092580	773	75	31025	6.8706	3.1974e-12	PLCE1		ENSG00000075151	1	21132963	21503377	816	34	30106	6.7702	6.431e-12	EIF4G3		ENSG00000037637	1	16573334	16678949	240	15	34029	6.5831	2.3031e-11	FBXO42
ENSG00000009709	1	18957500	19075360	356	65	34029	5.0489	2.222e-07	PAX7		ENSG00000108239	10	96162261	96295687	243	23	31025	4.8952	4.9104e-07	TBC1D12		ENSG00000162552	1	22443798	22470462	95	17	30106	5.7303	5.0137e-09	WNT4		ENSG00000055070	1	16679070	16724640	111	14	34029	6.3264	1.2547e-10	SZRD1
ENSG00000270136	1	19923473	19984549	179	30	34029	7.2541	2.0223e-13	MINOS1-NBL1		ENSG00000258539	10	126305649	126480296	371	38	31025	7.6604	9.2704e-15	RP11-12J10.3		ENSG00000215906	1	23279536	23291831	40	10	30106	5.0745	1.943e-07	LACTBL1		ENSG00000187144	1	16713612	16763919	140	23	34029	5.2959	5.9216e-08	SPATA21
ENSG00000173436	1	19923477	19956314	80	14	34029	5.4807	2.1187e-08	MINOS1		ENSG00000189319	10	126307861	126432838	271	32	31025	7.0337	1.0055e-12	FAM53B		ENSG00000227868	1	23337327	23342343	9	3	30106	5.7421	4.675e-09	C1orf234		ENSG00000117122	1	17300997	17307330	19	5	34029	7.7173	5.9397e-15	MFAP2
ENSG00000158747	1	19967048	19984945	58	17	34029	5.6686	7.1995e-09	NBL1		ENSG00000203791	10	126436718	126480439	84	12	31025	6.1094	5e-10	METTL10		ENSG00000004487	1	23345941	23410182	80	10	30106	7.2869	1.586e-13	KDM1A		ENSG00000159363	1	17312453	17338423	58	12	34029	7.1762	3.5838e-13	ATP13A2
ENSG00000127483	1	21069154	21113816	104	16	34029	6.6013	2.0379e-11	HP1BP3		ENSG00000165660	10	126490354	126525239	59	11	31025	7.0625	8.1762e-13	FAM175B		ENSG00000169641	1	23410516	23504301	175	20	30106	6.7706	6.4133e-12	LUZP1		ENSG00000117118	1	17345217	17380665	123	13	34029	6.1094	5e-10	SDHB
ENSG00000075151	1	21132963	21503377	816	34	34029	6.5514	2.8492e-11	EIF4G3		ENSG00000131620	11	69924408	70035634	457	65	31025	4.9153	4.4325e-07	ANO1		ENSG00000127603	1	39546988	39952849	894	46	30106	7.499	3.2142e-14	MACF1		ENSG00000117115	1	17393256	17445948	276	19	34029	7.3751	8.2101e-14	PADI2
ENSG00000142798	1	22148738	22263790	386	45	34029	4.8938	4.9441e-07	HSPG2		ENSG00000174099	12	65672423	65882024	381	32	31025	5.9623	1.2439e-09	MSRB3		ENSG00000255103	1	39876151	39882154	14	6	30106	7.1056	5.9897e-13	KIAA0754		ENSG00000077549	1	19665267	19812066	540	29	34029	6.4313	6.3241e-11	CAPZB
ENSG00000070831	1	22379120	22419437	102	15	34029	5.5468	1.455e-08	CDC42		ENSG00000166484	17	19281034	19286857	1	1	31025	7.2051	2.8994e-13	MAPK7		ENSG00000183682	1	39957318	39991607	93	20	30106	5.6189	9.6074e-09	BMP8A		ENSG00000270136	1	19923473	19984549	179	30	34029	6.1094	5e-10	MINOS1-NBL1
ENSG00000162552	1	22443798	22470462	95	17	34029	7.0805	7.182e-13	WNT4		ENSG00000181513	17	43209967	43221548	19	7	31025	4.9442	3.8222e-07	ACBD4		ENSG00000090621	1	40026488	40042462	40	11	30106	6.6199	1.7969e-11	PABPC4		ENSG00000173436	1	19923477	19956314	80	14	34029	5.7412	4.7015e-09	MINOS1
ENSG00000227868	1	23337327	23342343	9	3	34029	6.7034	1.0181e-11	C1orf234		ENSG00000159314	17	43471275	43511787	108	7	31025	6.875	3.0984e-12	ARHGAP27		ENSG00000066056	1	43766664	43788779	31	5	30106	6.2002	2.8192e-10	TIE1		ENSG00000158747	1	19967048	19984945	58	17	34029	7.0449	9.2815e-13	NBL1
ENSG00000004487	1	23345941	23410182	80	10	34029	6.6216	1.777e-11	KDM1A		ENSG00000225190	17	43513266	43568115	143	7	31025	6.8706	3.1974e-12	PLEKHM1		ENSG00000117400	1	43803478	43818443	15	4	30106	6.57	2.5157e-11	MPL		ENSG00000127483	1	21069154	21113816	104	16	34029	7.2402	2.2399e-13	HP1BP3
ENSG00000169641	1	23410516	23504301	175	20	34029	6.812	4.8131e-12	LUZP1		ENSG00000120088	17	43699267	43913194	1031	11	31025	6.5458	2.9587e-11	CRHR1		ENSG00000117399	1	43824626	43828874	6	3	30106	5.6092	1.0161e-08	CDC20		ENSG00000075151	1	21132963	21503377	816	34	34029	6.1094	5e-10	EIF4G3
ENSG00000179546	1	23516993	23521222	9	2	34029	5.3758	3.8126e-08	HTR1D		ENSG00000185294	17	43922256	43924438	18	3	31025	7.4766	3.8136e-14	SPPL2C		ENSG00000066322	1	43829068	43833696	7	4	30106	5.5335	1.5697e-08	ELOVL1		ENSG00000142798	1	22148738	22263790	386	45	34029	6.8557	3.549e-12	HSPG2
ENSG00000125944	1	23630264	23670829	45	9	34029	5.8941	1.8837e-09	HNRNPR		ENSG00000186868	17	43971748	44105700	747	7	31025	7.4104	6.2972e-14	MAPT		ENSG00000159479	1	43849588	43855479	5	3	30106	4.9276	4.1615e-07	MED8		ENSG00000070831	1	22379120	22419437	102	15	34029	5.7065	5.7664e-09	CDC42
ENSG00000125945	1	23685941	23695935	29	6	34029	5.6859	6.5056e-09	ZNF436		ENSG00000256762	17	44076616	44077060	1	1	31025	7.505	3.0713e-14	STH		ENSG00000198198	1	43855553	43918321	106	12	30106	6.594	2.1402e-11	SZT2		ENSG00000162552	1	22443798	22470462	95	17	34029	7.7408	4.9405e-15	WNT4
ENSG00000249087	1	23695490	23698332	4	2	34029	5.6627	7.4497e-09	C1orf213		ENSG00000120071	17	44107282	44302733	889	7	31025	6.1692	3.4309e-10	KANSL1		ENSG00000178922	1	43916824	43919660	6	3	30106	6.1939	2.935e-10	HYI		ENSG00000215906	1	23279536	23291831	40	10	34029	5.2033	9.7896e-08	LACTBL1
ENSG00000131914	1	26737269	26756213	36	12	34029	5.0553	2.1487e-07	LIN28A		ENSG00000228696	17	44352150	44439130	38	2	31025	7.3368	1.0941e-13	ARL17B		ENSG00000142949	1	43990858	44089343	261	21	30106	5.4259	2.8828e-08	PTPRF		ENSG00000227868	1	23337327	23342343	9	3	34029	7.5275	2.5868e-14	C1orf234
ENSG00000134686	1	33789224	33896653	333	29	34029	4.8812	5.2714e-07	PHC2		ENSG00000073969	17	44668035	44834830	79	8	31025	7.1289	5.0593e-13	NSF		ENSG00000066135	1	44115829	44171186	94	16	30106	5.2467	7.7422e-08	KDM4A		ENSG00000004487	1	23345941	23410182	80	10	34029	6.1094	5e-10	KDM1A
ENSG00000127603	1	39546988	39952849	894	46	34029	6.3502	1.075e-10	MACF1		ENSG00000108379	17	44839872	44910520	128	24	31025	6.5145	3.6463e-11	WNT3		ENSG00000132763	1	45965725	45976739	21	6	30106	4.8325	6.7409e-07	MMACHC		ENSG00000169641	1	23410516	23504301	175	20	34029	6.1094	5e-10	LUZP1
ENSG00000255103	1	39876151	39882154	14	6	34029	5.8971	1.8495e-09	KIAA0754		ENSG00000159202	17	46985731	47006418	61	4	31025	4.7867	8.477e-07	UBE2Z		ENSG00000117448	1	46016215	46035721	43	7	30106	5.7234	5.2194e-09	AKR1A1		ENSG00000179546	1	23516993	23521222	9	2	34029	5.5168	1.7265e-08	HTR1D
ENSG00000066056	1	43766664	43788779	31	5	34029	6.9698	1.5867e-12	TIE1		ENSG00000159224	17	47035916	47045958	45	5	31025	5.1032	1.6695e-07	GIP		ENSG00000132780	1	46049518	46084566	54	8	30106	5.5555	1.3843e-08	NASP		ENSG00000125944	1	23630264	23670829	45	9	34029	6.4438	5.8261e-11	HNRNPR
ENSG00000117400	1	43803478	43818443	15	4	34029	7.2758	1.7214e-13	MPL		ENSG00000130203	19	45409011	45412650	6	3	31025	8.1259	2.2204e-16	APOE		ENSG00000159588	1	46085716	46089729	10	2	30106	5.2844	6.3061e-08	CCDC17		ENSG00000125945	1	23685941	23695935	29	6	34029	6.1854	3.0966e-10	ZNF436
ENSG00000117399	1	43824626	43828874	6	3	34029	5.9305	1.5099e-09	CDC20		ENSG00000130208	19	45417504	45422606	9	4	31025	7.3384	1.0808e-13	APOC1		ENSG00000159592	1	46092976	46153785	132	9	30106	5.9846	1.0844e-09	GPBP1L1		ENSG00000249087	1	23695490	23698332	4	2	34029	5.8113	3.0999e-09	C1orf213
ENSG00000066322	1	43829068	43833696	7	4	34029	6.0977	5.3788e-10	ELOVL1													ENSG00000159596	1	46152886	46160115	14	2	30106	5.8855	1.9837e-09	TMEM69		ENSG00000131914	1	26737269	26756213	36	12	34029	5.3266	5.0045e-08	LIN28A
ENSG00000159479	1	43849588	43855479	5	3	34029	4.9527	3.6601e-07	MED8													ENSG00000197429	1	46159996	46216322	121	7	30106	5.8643	2.2549e-09	IPP		ENSG00000117682	1	26758773	26797785	63	15	34029	5.0099	2.7222e-07	DHDDS
ENSG00000198198	1	43855553	43918321	106	12	34029	6.7397	7.9343e-12	SZT2													ENSG00000086015	1	46252659	46501796	553	16	30106	6.6593	1.3761e-11	MAST2		ENSG00000127603	1	39546988	39952849	894	46	34029	7.8639	1.8621e-15	MACF1
ENSG00000178922	1	43916824	43919660	6	3	34029	6.2774	1.7211e-10	HYI													ENSG00000117461	1	46505812	46642160	247	20	30106	6.8578	3.4958e-12	PIK3R3		ENSG00000255103	1	39876151	39882154	14	6	34029	7.7126	6.1617e-15	KIAA0754
ENSG00000142949	1	43990858	44089343	261	21	34029	5.3434	4.5604e-08	PTPRF													ENSG00000162367	1	47681962	47697892	38	9	30106	5.6477	8.1283e-09	TAL1		ENSG00000183682	1	39957318	39991607	93	20	34029	5.7263	5.1318e-09	BMP8A
ENSG00000126091	1	44171495	44396831	563	30	34029	4.8086	7.5994e-07	ST3GAL3													ENSG00000123473	1	47715811	47779819	185	14	30106	6.1094	5e-10	STIL		ENSG00000090621	1	40026488	40042462	40	11	34029	7.4284	5.4956e-14	PABPC4
ENSG00000070759	1	45809555	45956872	238	18	34029	5.6518	7.9385e-09	TESK2													ENSG00000162368	1	47799469	47844511	144	15	30106	7.3847	7.6383e-14	CMPK1		ENSG00000066056	1	43766664	43788779	31	5	34029	7.7325	5.2736e-15	TIE1
ENSG00000236624	1	45959538	45965751	12	4	34029	6.544	2.9948e-11	CCDC163P													ENSG00000186790	1	47881744	47883723	5	3	30106	8.0988	2.7756e-16	FOXE3		ENSG00000117400	1	43803478	43818443	15	4	34029	7.7496	4.6074e-15	MPL
ENSG00000132763	1	45965725	45976739	21	6	34029	6.9885	1.3891e-12	MMACHC													ENSG00000186564	1	47901689	47906363	8	4	30106	7.7972	3.1641e-15	FOXD2		ENSG00000117399	1	43824626	43828874	6	3	34029	6.3389	1.1573e-10	CDC20
ENSG00000117450	1	45976708	45988719	40	5	34029	6.3768	9.0384e-11	PRDX1													ENSG00000185104	1	50905150	51425935	824	44	30106	6.6076	1.9531e-11	FAF1		ENSG00000066322	1	43829068	43833696	7	4	34029	7.0206	1.1046e-12	ELOVL1
ENSG00000117448	1	46016215	46035721	43	7	34029	7.441	4.996e-14	AKR1A1													ENSG00000123080	1	51426417	51440305	16	6	30106	6.4655	5.0479e-11	CDKN2C		ENSG00000159479	1	43849588	43855479	5	3	34029	5.7969	3.3776e-09	MED8
ENSG00000132780	1	46049518	46084566	54	8	34029	7.3813	7.8382e-14	NASP													ENSG00000204006	1	51567906	51613752	77	13	30106	5.8452	2.5298e-09	C1orf185		ENSG00000198198	1	43855553	43918321	106	12	34029	6.1094	5e-10	SZT2
ENSG00000159588	1	46085716	46089729	10	2	34029	5.7158	5.4609e-09	CCDC17													ENSG00000123091	1	51701943	51739127	49	9	30106	5.4775	2.1571e-08	RNF11		ENSG00000178922	1	43916824	43919660	6	3	34029	7.5697	1.8707e-14	HYI
ENSG00000159592	1	46092976	46153785	132	9	34029	7.3468	1.0147e-13	GPBP1L1													ENSG00000085831	1	51752930	51810788	123	26	30106	5.8243	2.867e-09	TTC39A		ENSG00000142949	1	43990858	44089343	261	21	34029	6.6894	1.1201e-11	PTPRF
ENSG00000159596	1	46152886	46160115	14	2	34029	7.7092	6.3283e-15	TMEM69													ENSG00000157184	1	53662101	53679869	29	6	30106	6.2936	1.5513e-10	CPT2		ENSG00000066135	1	44115829	44171186	94	16	34029	5.5336	1.5684e-08	KDM4A
ENSG00000197429	1	46159996	46216322	121	7	34029	7.5644	1.9484e-14	IPP													ENSG00000162384	1	53679771	53686289	14	4	30106	6.8632	3.3659e-12	C1orf123		ENSG00000126091	1	44171495	44396831	563	30	34029	5.0441	2.2783e-07	ST3GAL3
ENSG00000086015	1	46252659	46501796	553	16	34029	6.3408	1.143e-10	MAST2													ENSG00000162385	1	53692564	53704282	26	8	30106	6.9143	2.3514e-12	MAGOH		ENSG00000070759	1	45809555	45956872	238	18	34029	5.6727	7.0269e-09	TESK2
ENSG00000117461	1	46505812	46642160	247	20	34029	7.7048	6.5503e-15	PIK3R3													ENSG00000157193	1	53711217	53793742	204	31	30106	6.8363	4.063e-12	LRP8		ENSG00000236624	1	45959538	45965751	12	4	34029	6.0116	9.1873e-10	CCDC163P
ENSG00000085999	1	46713360	46744145	39	13	34029	4.8091	7.5807e-07	RAD54L													ENSG00000162434	1	65298912	65432187	382	38	30106	5.6352	8.7431e-09	JAK1		ENSG00000132763	1	45965725	45976739	21	6	34029	6.653	1.4357e-11	MMACHC
ENSG00000132128	1	46726868	46769280	44	13	34029	4.9119	4.5104e-07	LRRC41													ENSG00000153904	1	85784164	86043933	738	78	30106	7.4277	5.5239e-14	DDAH1		ENSG00000117450	1	45976708	45988719	40	5	34029	5.879	2.0638e-09	PRDX1
ENSG00000123473	1	47715811	47779819	185	14	34029	4.9589	3.5448e-07	STIL													ENSG00000067208	1	92974253	93257961	766	24	30106	5.0236	2.5351e-07	EVI5		ENSG00000117448	1	46016215	46035721	43	7	34029	6.1094	5e-10	AKR1A1
ENSG00000162368	1	47799469	47844511	144	15	34029	5.3116	5.432e-08	CMPK1													ENSG00000143033	1	93544792	93604638	95	11	30106	5.9793	1.1203e-09	MTF2		ENSG00000132780	1	46049518	46084566	54	8	34029	7.2074	2.8505e-13	NASP
ENSG00000186790	1	47881744	47883723	5	3	34029	6.7383	8.0103e-12	FOXE3													ENSG00000117500	1	93615299	93646285	62	9	30106	6.1094	5e-10	TMED5		ENSG00000159588	1	46085716	46089729	10	2	34029	7.6522	9.881e-15	CCDC17
ENSG00000186564	1	47901689	47906363	8	4	34029	7.845	2.1649e-15	FOXD2													ENSG00000122483	1	93645476	93744287	234	17	30106	7.4811	3.6859e-14	CCDC18		ENSG00000159592	1	46092976	46153785	132	9	34029	7.1472	4.4281e-13	GPBP1L1
ENSG00000186094	1	48998527	50489585	2449	77	34029	6.0524	7.1355e-10	AGBL4													ENSG00000117505	1	93811445	93835055	46	7	30106	7.1644	3.9069e-13	DR1		ENSG00000159596	1	46152886	46160115	14	2	34029	7.8516	2.0539e-15	TMEM69
ENSG00000162374	1	50513686	50669458	214	35	34029	5.8419	2.5805e-09	ELAVL4													ENSG00000137942	1	93913688	94020218	139	24	30106	6.1094	5e-10	FNBP1L		ENSG00000197429	1	46159996	46216322	121	7	34029	6.1094	5e-10	IPP
ENSG00000185104	1	50905150	51425935	824	44	34029	7.541	2.3316e-14	FAF1													ENSG00000060718	1	103342023	103574052	1077	38	30106	5.7409	4.7082e-09	COL11A1		ENSG00000086015	1	46252659	46501796	553	16	34029	6.9256	2.1705e-12	MAST2
ENSG00000123080	1	51426417	51440305	16	6	34029	7.0017	1.2644e-12	CDKN2C													ENSG00000143093	1	110574199	110617263	68	10	30106	5.252	7.5231e-08	STRIP1		ENSG00000117461	1	46505812	46642160	247	20	34029	6.1094	5e-10	PIK3R3
ENSG00000204006	1	51567906	51613752	77	13	34029	6.5819	2.3218e-11	C1orf185													ENSG00000156150	1	110602616	110613322	19	4	30106	5.3201	5.1862e-08	ALX3		ENSG00000162367	1	47681962	47697892	38	9	34029	5.5268	1.6307e-08	TAL1
ENSG00000123091	1	51701943	51739127	49	9	34029	5.7487	4.4977e-09	RNF11													ENSG00000134245	1	113009163	113072787	161	31	30106	5.7076	5.7283e-09	WNT2B		ENSG00000123473	1	47715811	47779819	185	14	34029	7.4284	5.4956e-14	STIL
ENSG00000085831	1	51752930	51810788	123	26	34029	5.9968	1.0064e-09	TTC39A													ENSG00000007341	1	113066140	113163447	244	23	30106	6.1094	5e-10	ST7L		ENSG00000162368	1	47799469	47844511	144	15	34029	6.1094	5e-10	CMPK1
ENSG00000157184	1	53662101	53679869	29	6	34029	5.8826	2.019e-09	CPT2													ENSG00000116489	1	113161795	113214241	93	16	30106	7.1499	4.3432e-13	CAPZA1		ENSG00000186790	1	47881744	47883723	5	3	34029	7.3749	8.2212e-14	FOXE3
ENSG00000162384	1	53679771	53686289	14	4	34029	5.2359	8.2078e-08	C1orf123													ENSG00000155363	1	113215763	113243368	63	12	30106	7.4984	3.2307e-14	MOV10		ENSG00000186564	1	47901689	47906363	8	4	34029	7.7559	4.3854e-15	FOXD2
ENSG00000162385	1	53692564	53704282	26	8	34029	5.638	8.6033e-09	MAGOH													ENSG00000155366	1	113243728	113250056	20	6	30106	6.0704	6.378e-10	RHOC		ENSG00000186094	1	48998527	50489585	2449	77	34029	6.1732	3.347e-10	AGBL4
ENSG00000157193	1	53711217	53793742	204	31	34029	6.951	1.8134e-12	LRP8													ENSG00000271810	1	113245236	113254055	27	9	30106	5.4647	2.3181e-08	RP11-426L16.10		ENSG00000162374	1	50513686	50669458	214	35	34029	5.7284	5.0689e-09	ELAVL4
ENSG00000157216	1	54691105	54879152	518	76	34029	7.6533	9.7969e-15	SSBP3													ENSG00000092607	1	119425669	119532179	292	33	30106	6.9389	1.9764e-12	TBX15		ENSG00000185104	1	50905150	51425935	824	44	34029	6.7548	7.1522e-12	FAF1
ENSG00000173406	1	57460451	59012406	5081	355	34029	7.098	6.3276e-13	DAB1													ENSG00000116874	1	119573839	119683294	291	28	30106	7.3756	8.1823e-14	WARS2		ENSG00000123080	1	51426417	51440305	16	6	34029	7.7496	4.6074e-15	CDKN2C
ENSG00000162599	1	61330931	61928465	1522	186	34029	5.5024	1.8736e-08	NFIA													ENSG00000178096	1	149859440	149872351	25	2	30106	4.8696	5.5915e-07	BOLA1		ENSG00000204006	1	51567906	51613752	77	13	34029	6.999	1.2892e-12	C1orf185
ENSG00000162607	1	62901968	62917475	27	3	34029	6.67	1.2787e-11	USP1													ENSG00000159164	1	149874870	149889434	19	5	30106	5.2293	8.5094e-08	SV2A		ENSG00000123091	1	51701943	51739127	49	9	34029	6.3246	1.2693e-10	RNF11
ENSG00000116641	1	62920399	63153969	322	12	34029	6.7123	9.5802e-12	DOCK7													ENSG00000143368	1	149895209	149900236	10	1	30106	5.1858	1.0757e-07	SF3B4		ENSG00000085831	1	51752930	51810788	123	26	34029	6.4571	5.3381e-11	TTC39A
ENSG00000269624	1	63073437	63075249	2	1	34029	6.8689	3.2351e-12	AL138847.1													ENSG00000014914	1	149900543	149908791	16	3	30106	5.8487	2.4765e-09	MTMR11		ENSG00000157184	1	53662101	53679869	29	6	34029	7.6995	6.8279e-15	CPT2
ENSG00000118473	1	66999066	67213982	794	35	34029	4.8799	5.3072e-07	SGIP1													ENSG00000163113	1	149909705	149982625	80	10	30106	5.5218	1.6774e-08	OTUD7B		ENSG00000162384	1	53679771	53686289	14	4	34029	6.5813	2.3319e-11	C1orf123
ENSG00000198160	1	67390578	67454302	148	14	34029	4.8794	5.3197e-07	MIER1													ENSG00000136631	1	150039369	150117505	106	5	30106	5.1544	1.2724e-07	VPS45		ENSG00000162385	1	53692564	53704282	26	8	34029	7.7104	6.2728e-15	MAGOH
ENSG00000116704	1	67465015	67519782	173	16	34029	5.1933	1.0328e-07	SLC35D1													ENSG00000023902	1	150121373	150136916	29	5	30106	5.3884	3.5546e-08	PLEKHO1		ENSG00000157193	1	53711217	53793742	204	31	34029	6.797	5.3411e-12	LRP8
ENSG00000116729	1	68564142	68698803	560	78	34029	5.3568	4.2351e-08	WLS													ENSG00000118292	1	150240600	150253327	19	5	30106	6.7462	7.5874e-12	C1orf54		ENSG00000157216	1	54691105	54879152	518	76	34029	5.4891	2.0198e-08	SSBP3
ENSG00000153904	1	85784164	86043933	738	78	34029	6.4793	4.6079e-11	DDAH1													ENSG00000159208	1	150254953	150259505	8	3	30106	6.075	6.1985e-10	C1orf51		ENSG00000173406	1	57460451	59012406	5081	355	34029	5.8911	1.9185e-09	DAB1
ENSG00000162676	1	92940319	92952433	32	9	34029	5.2874	6.2046e-08	GFI1													ENSG00000187145	1	150266289	150281414	55	7	30106	6.9665	1.6243e-12	MRPS21		ENSG00000162599	1	61330931	61928465	1522	186	34029	5.9819	1.1027e-09	NFIA
ENSG00000067208	1	92974253	93257961	766	24	34029	5.3793	3.7386e-08	EVI5													ENSG00000117360	1	150293925	150325671	88	10	30106	7.4968	3.2696e-14	PRPF3		ENSG00000162607	1	62901968	62917475	27	3	34029	6.148	3.9231e-10	USP1
ENSG00000137942	1	93913688	94020218	139	24	34029	4.9357	3.9923e-07	FNBP1L													ENSG00000163125	1	150335567	150449042	342	17	30106	6.9827	1.4473e-12	RPRD2		ENSG00000116641	1	62920399	63153969	322	12	34029	6.1054	5.1282e-10	DOCK7
ENSG00000181656	1	101003693	101007574	9	3	34029	5.0671	2.0192e-07	GPR88													ENSG00000143374	1	150459887	150480078	64	8	30106	7.0858	6.9128e-13	TARS2		ENSG00000269624	1	63073437	63075249	2	1	34029	6.2194	2.4948e-10	AL138847.1
ENSG00000134245	1	113009163	113072787	161	31	34029	7.3229	1.2129e-13	WNT2B													ENSG00000143369	1	150480538	150486265	15	5	30106	6.7915	5.5488e-12	ECM1		ENSG00000118473	1	66999066	67213982	794	35	34029	4.8634	5.7699e-07	SGIP1
ENSG00000007341	1	113066140	113163447	244	23	34029	7.3962	7.0055e-14	ST7L													ENSG00000143382	1	150521884	150533413	25	8	30106	6.2109	2.6334e-10	ADAMTSL4		ENSG00000198160	1	67390578	67454302	148	14	34029	5.9645	1.227e-09	MIER1
ENSG00000116489	1	113161795	113214241	93	16	34029	7.0273	1.0528e-12	CAPZA1													ENSG00000143384	1	150547032	150552066	7	4	30106	5.9347	1.4721e-09	MCL1		ENSG00000116704	1	67465015	67519782	173	16	34029	5.802	3.2763e-09	SLC35D1
ENSG00000155363	1	113215763	113243368	63	12	34029	8.014	5.5511e-16	MOV10													ENSG00000143420	1	150573327	150602088	57	11	30106	6.6282	1.6988e-11	ENSA		ENSG00000153904	1	85784164	86043933	738	78	34029	7.2276	2.4583e-13	DDAH1
ENSG00000155366	1	113243728	113250056	20	6	34029	7.911	1.2768e-15	RHOC													ENSG00000143457	1	150618701	150669630	144	11	30106	6.1951	2.9125e-10	GOLPH3L		ENSG00000142871	1	86046444	86049645	6	4	34029	5.1576	1.2505e-07	CYR61
ENSG00000271810	1	113245236	113254055	27	9	34029	7.4665	4.1189e-14	RP11-426L16.10													ENSG00000143452	1	150670536	150693364	70	6	30106	6.3375	1.1673e-10	HORMAD1		ENSG00000203910	1	92683497	92711370	47	10	34029	4.9874	3.0593e-07	C1orf146
ENSG00000116874	1	119573839	119683294	291	28	34029	6.2498	2.0553e-10	WARS2													ENSG00000163131	1	150702672	150738433	74	11	30106	6.2036	2.759e-10	CTSS		ENSG00000122484	1	92764522	92867613	182	23	34029	5.126	1.4798e-07	RPAP2
ENSG00000118298	1	150229554	150237478	7	4	34029	5.0106	2.7135e-07	CA14													ENSG00000143387	1	150768684	150780799	11	3	30106	6.3118	1.3792e-10	CTSK		ENSG00000162676	1	92940319	92952433	32	9	34029	5.8324	2.7312e-09	GFI1
ENSG00000118292	1	150240600	150253327	19	5	34029	6.9517	1.8042e-12	C1orf54													ENSG00000143437	1	150782181	150849244	107	13	30106	6.2958	1.5292e-10	ARNT		ENSG00000067208	1	92974253	93257961	766	24	34029	5.936	1.4603e-09	EVI5
ENSG00000159208	1	150254953	150259505	8	3	34029	6.3843	8.6066e-11	C1orf51													ENSG00000143379	1	150898739	150937213	73	14	30106	5.838	2.6423e-09	SETDB1		ENSG00000143033	1	93544792	93604638	95	11	34029	5.8803	2.0473e-09	MTF2
ENSG00000187145	1	150266289	150281414	55	7	34029	7.1327	4.9222e-13	MRPS21													ENSG00000143418	1	150933059	150947479	39	9	30106	6.4228	6.6893e-11	CERS2		ENSG00000117500	1	93615299	93646285	62	9	34029	7.7887	3.3862e-15	TMED5
ENSG00000117360	1	150293925	150325671	88	10	34029	7.1947	3.1303e-13	PRPF3													ENSG00000143412	1	150954493	150968110	37	10	30106	7.398	6.9111e-14	ANXA9		ENSG00000122483	1	93645476	93744287	234	17	34029	7.0774	7.3447e-13	CCDC18
ENSG00000163125	1	150335567	150449042	342	17	34029	6.8044	5.0718e-12	RPRD2													ENSG00000143409	1	150969025	150980851	26	8	30106	6.7131	9.5285e-12	FAM63A		ENSG00000117505	1	93811445	93835055	46	7	34029	6.7298	8.4937e-12	DR1
ENSG00000143374	1	150459887	150480078	64	8	34029	7.3479	1.0064e-13	TARS2													ENSG00000143363	1	150980896	151008189	83	20	30106	5.2071	9.5899e-08	PRUNE		ENSG00000137942	1	93913688	94020218	139	24	34029	6.1094	5e-10	FNBP1L
ENSG00000143369	1	150480538	150486265	15	5	34029	7.3987	6.8778e-14	ECM1													ENSG00000163141	1	151009046	151020076	30	8	30106	4.9319	4.0719e-07	BNIPL		ENSG00000181656	1	101003693	101007574	9	3	34029	5.069	1.9993e-07	GPR88
ENSG00000143420	1	150573327	150602088	57	11	34029	5.1719	1.1585e-07	ENSA													ENSG00000143443	1	151020216	151024462	2	1	30106	5.0644	2.0487e-07	C1orf56		ENSG00000060718	1	103342023	103574052	1077	38	34029	6.0725	6.2968e-10	COL11A1
ENSG00000143387	1	150768684	150780799	11	3	34029	5.1876	1.0648e-07	CTSK													ENSG00000143434	1	151104161	151119104	51	11	30106	4.9247	4.2255e-07	SEMA6C		ENSG00000143093	1	110574199	110617263	68	10	34029	5.7118	5.5877e-09	STRIP1
ENSG00000143412	1	150954493	150968110	37	10	34029	5.5671	1.2948e-08	ANXA9													ENSG00000143614	1	153777201	153895451	222	20	30106	6.4893	4.3111e-11	GATAD2B		ENSG00000156150	1	110602616	110613322	19	4	34029	5.6338	8.8159e-09	ALX3
ENSG00000143614	1	153777201	153895451	222	20	34029	6.3971	7.9162e-11	GATAD2B													ENSG00000198837	1	153901977	153919172	23	5	30106	7.6944	7.1054e-15	DENND4B		ENSG00000134245	1	113009163	113072787	161	31	34029	7.5129	2.8921e-14	WNT2B
ENSG00000198837	1	153901977	153919172	23	5	34029	7.8327	2.387e-15	DENND4B													ENSG00000160741	1	153920145	153931101	12	4	30106	7.0798	7.2198e-13	CRTC2		ENSG00000007341	1	113066140	113163447	244	23	34029	7.0526	8.7774e-13	ST7L
ENSG00000160741	1	153920145	153931101	12	4	34029	7.7422	4.885e-15	CRTC2													ENSG00000143570	1	153931575	153940188	16	7	30106	7.7907	3.3307e-15	SLC39A1		ENSG00000116489	1	113161795	113214241	93	16	34029	6.1094	5e-10	CAPZA1
ENSG00000143570	1	153931575	153940188	16	7	34029	7.7866	3.4417e-15	SLC39A1													ENSG00000143578	1	153940010	153946839	11	3	30106	7.7787	3.6637e-15	CREB3L4		ENSG00000155363	1	113215763	113243368	63	12	34029	7.5188	2.7645e-14	MOV10
ENSG00000143578	1	153940010	153946839	11	3	34029	7.7451	4.774e-15	CREB3L4													ENSG00000143543	1	153946745	153950164	2	1	30106	5.3605	4.1485e-08	JTB		ENSG00000155366	1	113243728	113250056	20	6	34029	7.6915	7.272e-15	RHOC
ENSG00000143543	1	153946745	153950164	2	1	34029	5.5609	1.3421e-08	JTB													ENSG00000143545	1	153954127	153958834	4	2	30106	7.1527	4.2549e-13	RAB13		ENSG00000271810	1	113245236	113254055	27	9	34029	7.7466	4.7184e-15	RP11-426L16.10
ENSG00000143545	1	153954127	153958834	4	2	34029	5.6704	7.1241e-09	RAB13													ENSG00000143552	1	153965161	154127592	250	20	30106	6.3339	1.1952e-10	NUP210L		ENSG00000155761	1	118496484	118727846	454	32	34029	5.1355	1.4072e-07	SPAG17
ENSG00000143552	1	153965161	154127592	250	20	34029	7.0637	8.1041e-13	NUP210L													ENSG00000143549	1	154127784	154167124	61	11	30106	6.499	4.0438e-11	TPM3		ENSG00000092607	1	119425669	119532179	292	33	34029	7.1314	4.966e-13	TBX15
ENSG00000143549	1	154127784	154167124	61	11	34029	7.4907	3.425e-14	TPM3													ENSG00000143569	1	154192655	154243986	90	13	30106	4.9176	4.3808e-07	UBAP2L		ENSG00000116874	1	119573839	119683294	291	28	34029	6.8988	2.622e-12	WARS2
ENSG00000163263	1	154171848	154178809	4	2	34029	5.3575	4.2201e-08	C1orf189													ENSG00000163354	1	154990996	155006257	29	8	30106	4.991	3.0027e-07	DCST2		ENSG00000159164	1	149874870	149889434	19	5	34029	4.9008	4.7732e-07	SV2A
ENSG00000143612	1	154179182	154193104	23	6	34029	6.1294	4.4112e-10	C1orf43													ENSG00000163357	1	155006300	155023406	30	8	30106	5.8223	2.9019e-09	DCST1		ENSG00000014914	1	149900543	149908791	16	3	34029	5.7246	5.1827e-09	MTMR11
ENSG00000143569	1	154192655	154243986	90	13	34029	7.0579	8.4538e-13	UBAP2L													ENSG00000143537	1	155023042	155035252	22	7	30106	7.9414	9.992e-16	ADAM15		ENSG00000163113	1	149909705	149982625	80	10	34029	5.4985	1.9149e-08	OTUD7B
ENSG00000143575	1	154244987	154248351	3	2	34029	5.627	9.166e-09	HAX1													ENSG00000243364	1	155036207	155042029	5	2	30106	6.609	1.9342e-11	EFNA4		ENSG00000136631	1	150039369	150117505	106	5	34029	6.2607	1.9166e-10	VPS45
ENSG00000143537	1	155023042	155035252	22	7	34029	6.0228	8.57e-10	ADAM15													ENSG00000251246	1	155036224	155059283	38	10	30106	7.3827	7.7549e-14	EFNA3		ENSG00000023902	1	150121373	150136916	29	5	34029	6.5858	2.2618e-11	PLEKHO1
ENSG00000251246	1	155036224	155059283	38	10	34029	6.381	8.7995e-11	EFNA3													ENSG00000143590	1	155036224	155060014	40	10	30106	7.845	2.1649e-15	EFNA3		ENSG00000143401	1	150190717	150208504	23	3	34029	5.759	4.2313e-09	ANP32E
ENSG00000143590	1	155036224	155060014	40	10	34029	6.2582	1.9473e-10	EFNA3													ENSG00000169242	1	155099936	155107333	15	5	30106	7.7161	5.9952e-15	EFNA1		ENSG00000118298	1	150229554	150237478	7	4	34029	5.6246	9.2966e-09	CA14
ENSG00000169242	1	155099936	155107333	15	5	34029	7.3794	7.9492e-14	EFNA1													ENSG00000169241	1	155107820	155111329	5	3	30106	6.9547	1.7665e-12	SLC50A1		ENSG00000118292	1	150240600	150253327	19	5	34029	7.7608	4.2188e-15	C1orf54
ENSG00000169241	1	155107820	155111329	5	3	34029	5.1073	1.6341e-07	SLC50A1													ENSG00000163463	1	155141884	155145951	11	3	30106	7.7161	5.9952e-15	KRTCAP2		ENSG00000159208	1	150254953	150259505	8	3	34029	6.5917	2.1735e-11	C1orf51
ENSG00000163463	1	155141884	155145951	11	3	34029	7.4036	6.628e-14	KRTCAP2													ENSG00000273088	1	155141885	155159748	32	8	30106	7.721	5.7732e-15	RP11-201K10.3		ENSG00000187145	1	150266289	150281414	55	7	34029	7.4665	4.1189e-14	MRPS21
ENSG00000273088	1	155141885	155159748	32	8	34029	7.2778	1.6964e-13	RP11-201K10.3													ENSG00000163462	1	155145873	155157447	17	7	30106	6.7937	5.4637e-12	TRIM46		ENSG00000117360	1	150293925	150325671	88	10	34029	7.5956	1.5321e-14	PRPF3
ENSG00000163462	1	155145873	155157447	17	7	34029	6.1675	3.4686e-10	TRIM46													ENSG00000185499	1	155158300	155162707	8	5	30106	7.956	8.8818e-16	MUC1		ENSG00000163125	1	150335567	150449042	342	17	34029	7.3009	1.4289e-13	RPRD2
ENSG00000185499	1	155158300	155162707	8	5	34029	6.8881	2.8267e-12	MUC1													ENSG00000169231	1	155165379	155178842	22	7	30106	7.8017	3.0531e-15	THBS3		ENSG00000143374	1	150459887	150480078	64	8	34029	6.1094	5e-10	TARS2
ENSG00000169231	1	155165379	155178842	22	7	34029	7.6536	9.77e-15	THBS3													ENSG00000173171	1	155178490	155183615	7	3	30106	7.8659	1.8319e-15	MTX1		ENSG00000143369	1	150480538	150486265	15	5	34029	7.9726	7.7716e-16	ECM1
ENSG00000173171	1	155178490	155183615	7	3	34029	6.428	6.4644e-11	MTX1													ENSG00000177628	1	155204243	155214490	22	5	30106	7.8327	2.387e-15	GBA		ENSG00000143382	1	150521884	150533413	25	8	34029	7.3425	1.0481e-13	ADAMTSL4
ENSG00000177628	1	155204243	155214490	22	5	34029	6.6742	1.2433e-11	GBA													ENSG00000160767	1	155216996	155225274	24	2	30106	7.6858	7.605e-15	FAM189B		ENSG00000143384	1	150547032	150552066	7	4	34029	7.5793	1.7375e-14	MCL1
ENSG00000160767	1	155216996	155225274	24	2	34029	6.1718	3.3762e-10	FAM189B													ENSG00000116521	1	155225770	155232221	13	3	30106	7.7222	5.7176e-15	SCAMP3		ENSG00000143420	1	150573327	150602088	57	11	34029	7.1819	3.4378e-13	ENSA
ENSG00000116521	1	155225770	155232221	13	3	34029	6.4801	4.5836e-11	SCAMP3													ENSG00000176444	1	155232659	155248282	21	4	30106	8.0023	6.1062e-16	CLK2		ENSG00000143457	1	150618701	150669630	144	11	34029	7.3305	1.1469e-13	GOLPH3L
ENSG00000176444	1	155232659	155248282	21	4	34029	6.3682	9.5605e-11	CLK2													ENSG00000143630	1	155247374	155259639	30	5	30106	7.5126	2.8977e-14	HCN3		ENSG00000143452	1	150670536	150693364	70	6	34029	7.4592	4.3521e-14	HORMAD1
ENSG00000143630	1	155247374	155259639	30	5	34029	6.6102	1.9191e-11	HCN3													ENSG00000143627	1	155259630	155271225	19	5	30106	7.6925	7.2164e-15	PKLR		ENSG00000163131	1	150702672	150738433	74	11	34029	7.2583	1.9595e-13	CTSS
ENSG00000143627	1	155259630	155271225	19	5	34029	6.9979	1.2996e-12	PKLR													ENSG00000160752	1	155278539	155290457	12	2	30106	7.7115	6.2172e-15	FDPS		ENSG00000143387	1	150768684	150780799	11	3	34029	7.9726	7.7716e-16	CTSK
ENSG00000160752	1	155278539	155290457	12	2	34029	6.0709	6.358e-10	FDPS													ENSG00000116539	1	155305059	155532598	231	34	30106	6.1094	5e-10	ASH1L		ENSG00000143437	1	150782181	150849244	107	13	34029	7.3842	7.6661e-14	ARNT
ENSG00000116539	1	155305059	155532598	231	34	34029	6.4399	5.9774e-11	ASH1L													ENSG00000125459	1	155579979	155718153	170	25	30106	6.5686	2.5403e-11	MSTO1		ENSG00000143379	1	150898739	150937213	73	14	34029	6.6412	1.5562e-11	SETDB1
ENSG00000125459	1	155579979	155718153	170	25	34029	6.6238	1.751e-11	MSTO1													ENSG00000163374	1	155629237	155658791	31	8	30106	7.8215	2.609e-15	YY1AP1		ENSG00000143418	1	150933059	150947479	39	9	34029	7.1593	4.0556e-13	CERS2
ENSG00000163374	1	155629237	155658791	31	8	34029	6.2761	1.7361e-10	YY1AP1													ENSG00000132676	1	155657751	155708801	77	14	30106	6.8141	4.7436e-12	DAP3		ENSG00000143412	1	150954493	150968110	37	10	34029	7.3778	8.0436e-14	ANXA9
ENSG00000132676	1	155657751	155708801	77	14	34029	5.7883	3.5545e-09	DAP3													ENSG00000116580	1	155719508	155829191	178	16	30106	6.2591	1.9355e-10	GON4L		ENSG00000143409	1	150969025	150980851	26	8	34029	7.3231	1.2113e-13	FAM63A
ENSG00000116580	1	155719508	155829191	178	16	34029	4.9095	4.5662e-07	GON4L													ENSG00000132718	1	155829300	155854990	37	8	30106	7.6659	8.8818e-15	SYT11		ENSG00000143363	1	150980896	151008189	83	20	34029	5.8869	1.9674e-09	PRUNE
ENSG00000132718	1	155829300	155854990	37	8	34029	5.6111	1.005e-08	SYT11													ENSG00000143622	1	155867599	155881195	25	5	30106	7.7285	5.4401e-15	RIT1		ENSG00000163141	1	151009046	151020076	30	8	34029	5.2665	6.9525e-08	BNIPL
ENSG00000143622	1	155867599	155881195	25	5	34029	6.7259	8.723e-12	RIT1													ENSG00000132680	1	155882834	155904191	25	4	30106	6.537	3.1381e-11	KIAA0907		ENSG00000143458	1	151043054	151098018	167	22	34029	4.7967	8.0664e-07	GABPB2
ENSG00000132680	1	155882834	155904191	25	4	34029	4.8465	6.2824e-07	KIAA0907													ENSG00000116584	1	155916630	155976861	95	14	30106	6.1094	5e-10	ARHGEF2		ENSG00000143434	1	151104161	151119104	51	11	34029	5.2231	8.7991e-08	SEMA6C
ENSG00000116584	1	155916630	155976861	95	14	34029	5.3139	5.364e-08	ARHGEF2													ENSG00000163479	1	155978839	155990750	20	6	30106	7.7995	3.1086e-15	SSR2		ENSG00000143398	1	151170425	151222012	83	14	34029	4.9327	4.0558e-07	PIP5K1A
ENSG00000160803	1	156005092	156023585	32	12	34029	4.9336	4.0358e-07	UBQLN4													ENSG00000160803	1	156005092	156023585	32	12	30106	7.4248	5.6455e-14	UBQLN4		ENSG00000232671	1	151252500	151254405	5	3	34029	5.5661	1.3028e-08	RP11-126K1.2
ENSG00000160838	1	156890442	156902886	41	6	34029	5.2887	6.1594e-08	LRRC71													ENSG00000116586	1	156024543	156028301	8	4	30106	6.4853	4.4277e-11	LAMTOR2		ENSG00000143614	1	153777201	153895451	222	20	34029	6.1094	5e-10	GATAD2B
ENSG00000132694	1	156904632	157015162	251	21	34029	5.5218	1.6774e-08	ARHGEF11													ENSG00000162761	1	165171104	165325952	523	57	30106	5.3076	5.5534e-08	LMX1A		ENSG00000198837	1	153901977	153919172	23	5	34029	7.9817	7.2164e-16	DENND4B
ENSG00000085552	1	159896829	159915386	56	12	34029	5.3429	4.5729e-08	IGSF9													ENSG00000197959	1	171810621	172387606	1360	83	30106	4.7852	8.5418e-07	DNM3		ENSG00000160741	1	153920145	153931101	12	4	34029	7.956	8.8818e-16	CRTC2
ENSG00000143157	1	166808681	166825581	27	7	34029	4.966	3.4167e-07	POGK													ENSG00000076321	1	173684080	173755840	95	13	30106	5.2577	7.2947e-08	KLHL20		ENSG00000143570	1	153931575	153940188	16	7	34029	7.8698	1.7764e-15	SLC39A1
ENSG00000143195	1	166882443	166944719	118	20	34029	4.9912	2.9998e-07	ILDR2													ENSG00000120334	1	173768688	173793858	27	5	30106	5.1698	1.1719e-07	CENPL		ENSG00000143578	1	153940010	153946839	11	3	34029	7.7592	4.2744e-15	CREB3L4
ENSG00000116183	1	176432307	176814735	871	56	34029	5.3021	5.7252e-08	PAPPA2													ENSG00000117593	1	173793641	173827684	42	9	30106	5.8887	1.946e-09	DARS2		ENSG00000143543	1	153946745	153950164	2	1	34029	6.1094	5e-10	JTB
ENSG00000116194	1	178818840	178840187	35	9	34029	5.0478	2.2344e-07	ANGPTL1													ENSG00000185278	1	173837220	173872687	100	12	30106	5.807	3.1796e-09	ZBTB37		ENSG00000143545	1	153954127	153958834	4	2	34029	7.028	1.0474e-12	RAB13
ENSG00000143324	1	180601140	180859387	521	31	34029	4.8675	5.6497e-07	XPR1													ENSG00000117601	1	173872947	173886516	26	5	30106	5.4309	2.8043e-08	SERPINC1		ENSG00000143552	1	153965161	154127592	250	20	34029	7.3139	1.2973e-13	NUP210L
ENSG00000135835	1	180882290	180920750	99	25	34029	6.4818	4.5321e-11	KIAA1614													ENSG00000135870	1	173900352	173991435	170	11	30106	4.8144	7.383e-07	RC3H1		ENSG00000143549	1	154127784	154167124	61	11	34029	6.1094	5e-10	TPM3
ENSG00000234237	1	180941695	180949868	10	2	34029	6.1094	5e-10	AL162431.1													ENSG00000135835	1	180882290	180920750	99	25	30106	7.6458	1.0381e-14	KIAA1614		ENSG00000163263	1	154171848	154178809	4	2	34029	5.6182	9.6492e-09	C1orf189
ENSG00000135823	1	180941861	180992047	90	12	34029	7.502	3.1419e-14	STX6													ENSG00000234237	1	180941695	180949868	10	2	30106	7.2321	2.3775e-13	AL162431.1		ENSG00000143612	1	154179182	154193104	23	6	34029	6.3317	1.2124e-10	C1orf43
ENSG00000153029	1	181003067	181031074	96	21	34029	6.8525	3.6281e-12	MR1													ENSG00000135823	1	180941861	180992047	90	12	30106	6.1094	5e-10	STX6		ENSG00000143569	1	154192655	154243986	90	13	34029	6.8303	4.2378e-12	UBAP2L
ENSG00000162783	1	181057638	181059977	9	4	34029	7.5442	2.276e-14	IER5													ENSG00000153029	1	181003067	181031074	96	21	30106	5.7789	3.7584e-09	MR1		ENSG00000143575	1	154244987	154248351	3	2	34029	4.9541	3.6342e-07	HAX1
ENSG00000135862	1	182992595	183114727	474	14	34029	5.7295	5.036e-09	LAMC1													ENSG00000135862	1	182992595	183114727	474	14	30106	5.0677	2.0138e-07	LAMC1		ENSG00000163357	1	155006300	155023406	30	8	34029	5.5007	1.8912e-08	DCST1
ENSG00000058085	1	183155373	183214035	225	18	34029	4.7912	8.2885e-07	LAMC2													ENSG00000133056	1	204391756	204463852	186	19	30106	5.1781	1.1207e-07	PIK3C2B		ENSG00000143537	1	155023042	155035252	22	7	34029	7.7592	4.2744e-15	ADAM15
ENSG00000157064	1	183217372	183387737	479	38	34029	5.6675	7.2446e-09	NMNAT2													ENSG00000174529	1	205052258	205053645	6	3	30106	5.9484	1.3536e-09	TMEM81		ENSG00000243364	1	155036207	155042029	5	2	34029	6.9868	1.4062e-12	EFNA4
ENSG00000116698	1	183441351	183567381	254	37	34029	5.1655	1.1988e-07	SMG7													ENSG00000117222	1	205055270	205091143	105	13	30106	5.8791	2.0622e-09	RBBP5		ENSG00000251246	1	155036224	155059283	38	10	34029	7.7126	6.1617e-15	EFNA3
ENSG00000134376	1	197170592	197447585	464	53	34029	5.0051	2.7911e-07	CRB1													ENSG00000133059	1	205111632	205180727	168	14	30106	5.0927	1.7655e-07	DSTYK		ENSG00000143590	1	155036224	155060014	40	10	34029	7.4946	3.3251e-14	EFNA3
ENSG00000163362	1	200860176	200884863	78	17	34029	5.2023	9.8441e-08	C1orf106													ENSG00000133069	1	205197304	205242471	133	15	30106	4.8518	6.1182e-07	TMCC2		ENSG00000169242	1	155099936	155107333	15	5	34029	7.964	8.3267e-16	EFNA1
ENSG00000116852	1	200938520	200992828	147	16	34029	6.0258	8.414e-10	KIF21B													ENSG00000158715	1	205626979	205649587	70	19	30106	5.3906	3.5117e-08	SLC45A3		ENSG00000169241	1	155107820	155111329	5	3	34029	6.2406	2.1788e-10	SLC50A1
ENSG00000134369	1	201592411	201796102	473	60	34029	5.1401	1.373e-07	NAV1													ENSG00000069275	1	205681947	205719404	99	20	30106	7.1903	3.2335e-13	NUCKS1		ENSG00000163463	1	155141884	155145951	11	3	34029	7.9223	1.1657e-15	KRTCAP2
ENSG00000198625	1	204485511	204542871	187	18	34029	4.9597	3.5296e-07	MDM4													ENSG00000117280	1	205737114	205744588	29	8	30106	7.0111	1.182e-12	RAB7L1		ENSG00000273088	1	155141885	155159748	32	8	34029	7.6975	6.9389e-15	RP11-201K10.3
ENSG00000184144	1	205012325	205047627	136	18	34029	5.0645	2.047e-07	CNTN2													ENSG00000133065	1	205758221	205782876	68	16	30106	7.3775	8.0658e-14	SLC41A1		ENSG00000163462	1	155145873	155157447	17	7	34029	7.7806	3.6082e-15	TRIM46
ENSG00000174529	1	205052258	205053645	6	3	34029	5.2589	7.246e-08	TMEM81													ENSG00000162877	1	205797150	205819260	54	16	30106	5.8561	2.3698e-09	PM20D1		ENSG00000185499	1	155158300	155162707	8	5	34029	7.8778	1.6653e-15	MUC1
ENSG00000117222	1	205055270	205091143	105	13	34029	7.1727	3.6759e-13	RBBP5													ENSG00000117335	1	207925402	207968858	106	13	30106	6.7031	1.0199e-11	CD46		ENSG00000169231	1	155165379	155178842	22	7	34029	7.8298	2.4425e-15	THBS3
ENSG00000133059	1	205111632	205180727	168	14	34029	5.6561	7.7438e-09	DSTYK													ENSG00000082482	1	215179118	215410436	751	39	30106	6.6377	1.5927e-11	KCNK2		ENSG00000173171	1	155178490	155183615	7	3	34029	7.7866	3.4417e-15	MTX1
ENSG00000133069	1	205197304	205242471	133	15	34029	6.1458	3.9778e-10	TMCC2													ENSG00000143776	1	227177566	227506175	1722	31	30106	5.8504	2.4517e-09	CDC42BPA		ENSG00000177628	1	155204243	155214490	22	5	34029	7.6767	8.1601e-15	GBA
ENSG00000158715	1	205626979	205649587	70	19	34029	5.7155	5.4689e-09	SLC45A3													ENSG00000143816	1	228106357	228135599	100	13	30106	4.9099	4.5572e-07	WNT9A		ENSG00000160767	1	155216996	155225274	24	2	34029	6.5572	2.7421e-11	FAM189B
ENSG00000069275	1	205681947	205719404	99	20	34029	6.1094	5e-10	NUCKS1													ENSG00000117020	1	243651535	244014381	578	30	30106	6.1038	5.1782e-10	AKT3		ENSG00000116521	1	155225770	155232221	13	3	34029	7.8622	1.8874e-15	SCAMP3
ENSG00000117280	1	205737114	205744588	29	8	34029	7.6995	6.8279e-15	RAB7L1													ENSG00000134318	2	11319887	11488456	495	30	30106	4.8417	6.4377e-07	ROCK2		ENSG00000176444	1	155232659	155248282	21	4	34029	7.6965	6.9944e-15	CLK2
ENSG00000133065	1	205758221	205782876	68	16	34029	7.7481	4.6629e-15	SLC41A1													ENSG00000240857	2	18735989	18741946	13	7	30106	5.9877	1.0644e-09	RDH14		ENSG00000143630	1	155247374	155259639	30	5	34029	6.1094	5e-10	HCN3
ENSG00000162877	1	205797150	205819260	54	16	34029	7.0182	1.1239e-12	PM20D1													ENSG00000119778	2	23971534	24149984	552	25	30106	5.1585	1.2444e-07	ATAD2B		ENSG00000143627	1	155259630	155271225	19	5	34029	7.9726	7.7716e-16	PKLR
ENSG00000117335	1	207925402	207968858	106	13	34029	5.5723	1.2567e-08	CD46													ENSG00000173960	2	24150155	24227779	283	23	30106	4.7967	8.0632e-07	UBXN2A		ENSG00000160752	1	155278539	155290457	12	2	34029	7.891	1.4988e-15	FDPS
ENSG00000076356	1	208195587	208417665	652	58	34029	6.0069	9.4538e-10	PLXNA2													ENSG00000119772	2	25455845	25565459	204	40	30106	5.0343	2.3983e-07	DNMT3A		ENSG00000116539	1	155305059	155532598	231	34	34029	7.4901	3.4417e-14	ASH1L
ENSG00000082482	1	215179118	215410436	751	39	34029	6.9612	1.6874e-12	KCNK2													ENSG00000213699	2	26987152	27004099	23	3	30106	5.3235	5.0885e-08	SLC35F6		ENSG00000125459	1	155579979	155718153	170	25	34029	7.3405	1.0636e-13	MSTO1
ENSG00000162909	1	223889295	223963720	232	17	34029	5.3254	5.0363e-08	CAPN2													ENSG00000115163	2	26987157	27023935	76	7	30106	5.4272	2.8618e-08	CENPA		ENSG00000163374	1	155629237	155658791	31	8	34029	7.6876	7.494e-15	YY1AP1
ENSG00000143514	1	223967601	224033674	142	14	34029	5.2378	8.1261e-08	TP53BP2													ENSG00000157851	2	27070615	27173219	165	12	30106	6.1094	5e-10	DPYSL5		ENSG00000132676	1	155657751	155708801	77	14	34029	7.6995	6.8279e-15	DAP3
ENSG00000185155	1	226411319	226414755	2	1	34029	4.8052	7.7303e-07	MIXL1													ENSG00000084764	2	27193480	27250064	69	7	30106	7.8215	2.609e-15	MAPRE3		ENSG00000116580	1	155719508	155829191	178	16	34029	7.0561	8.5648e-13	GON4L
ENSG00000143776	1	227177566	227506175	1722	31	34029	6.2878	1.6102e-10	CDC42BPA													ENSG00000119777	2	27255778	27264563	8	3	30106	7.5548	2.0983e-14	TMEM214		ENSG00000132718	1	155829300	155854990	37	8	34029	7.7543	4.4409e-15	SYT11
ENSG00000143816	1	228106357	228135599	100	13	34029	5.7757	3.8308e-09	WNT9A													ENSG00000084693	2	27265232	27293490	47	11	30106	6.1094	5e-10	AGBL5		ENSG00000143622	1	155867599	155881195	25	5	34029	7.8298	2.4425e-15	RIT1
ENSG00000154342	1	228194752	228248961	114	15	34029	5.8509	2.4443e-09	WNT3A													ENSG00000138080	2	27301435	27309271	6	3	30106	7.7527	4.4964e-15	EMILIN1		ENSG00000132680	1	155882834	155904191	25	4	34029	7.4863	3.5416e-14	KIAA0907
ENSG00000143761	1	228270361	228286912	26	7	34029	5.0368	2.3665e-07	ARF1													ENSG00000138030	2	27309615	27323640	19	4	30106	7.6493	1.0103e-14	KHK		ENSG00000116584	1	155916630	155976861	95	14	34029	7.022	1.0937e-12	ARHGEF2
ENSG00000077585	1	236305832	236385165	253	23	34029	5.1703	1.1689e-07	GPR137B													ENSG00000138028	2	27321757	27341995	38	9	30106	7.4182	5.9341e-14	CGREF1		ENSG00000163479	1	155978839	155990750	20	6	34029	7.8357	2.3315e-15	SSR2
ENSG00000086619	1	236378855	236445319	363	17	34029	5.2848	6.292e-08	ERO1LB													ENSG00000143994	2	27346682	27353680	8	2	30106	6.0531	7.1026e-10	ABHD1		ENSG00000160803	1	156005092	156023585	32	12	34029	7.7846	3.4972e-15	UBQLN4
ENSG00000054282	1	243419320	243663394	462	50	34029	5.6905	6.3342e-09	SDCCAG8													ENSG00000186143	2	27359723	27362278	6	3	30106	5.5339	1.5655e-08	C2orf53		ENSG00000116586	1	156024543	156028301	8	4	34029	7.0093	1.1977e-12	LAMTOR2
ENSG00000117020	1	243651535	244014381	578	30	34029	6.9318	2.0782e-12	AKT3													ENSG00000163792	2	27371872	27376378	5	2	30106	5.3923	3.4781e-08	TCF23		ENSG00000160838	1	156890442	156902886	41	6	34029	5.3941	3.4431e-08	LRRC71
ENSG00000162976	2	11295324	11319000	107	20	34029	5.2036	9.7741e-08	PQLC3													ENSG00000150938	2	36583069	36778278	559	54	30106	5.9812	1.1073e-09	CRIM1		ENSG00000132694	1	156904632	157015162	251	21	34029	5.5141	1.7532e-08	ARHGEF11
ENSG00000134318	2	11319887	11488456	495	30	34029	6.0746	6.2158e-10	ROCK2													ENSG00000268688	2	37068327	37068530	1	1	30106	13.384	3.7675e-41	AC007382.1		ENSG00000117523	1	171454651	171562650	277	20	34029	4.8256	6.9784e-07	PRRC2C
ENSG00000119771	2	23608088	23931481	1199	120	34029	4.9978	2.8988e-07	KLHL29													ENSG00000115808	2	37070783	37193615	346	28	30106	6.1094	5e-10	STRN		ENSG00000197959	1	171810621	172387606	1360	83	34029	5.1131	1.5843e-07	DNM3
ENSG00000119778	2	23971534	24149984	552	25	34029	6.3354	1.1833e-10	ATAD2B													ENSG00000008869	2	37195526	37311485	344	35	30106	7.2157	2.6829e-13	HEATR5B		ENSG00000076321	1	173684080	173755840	95	13	34029	5.165	1.2024e-07	KLHL20
ENSG00000173960	2	24150155	24227779	283	23	34029	6.1935	2.9413e-10	UBXN2A													ENSG00000163171	2	37869032	37965611	405	54	30106	5.3703	3.9307e-08	CDC42EP3		ENSG00000120334	1	173768688	173793858	27	5	34029	4.9931	2.971e-07	CENPL
ENSG00000205639	2	24232951	24286191	134	24	34029	6.6243	1.7444e-11	MFSD2B													ENSG00000162878	2	42275160	42285668	36	6	30106	7.3157	1.2806e-13	PKDCC		ENSG00000117593	1	173793641	173827684	42	9	34029	5.551	1.4201e-08	DARS2
ENSG00000163026	2	24252210	24272445	52	13	34029	6.182	3.1646e-10	C2orf44													ENSG00000115970	2	43393800	43823185	1282	53	30106	7.2666	1.8438e-13	THADA		ENSG00000185278	1	173837220	173872687	100	12	34029	6.684	1.1629e-11	ZBTB37
ENSG00000213699	2	26987152	27004099	23	3	34029	5.0338	2.4037e-07	SLC35F6													ENSG00000152518	2	43449541	43453748	9	4	30106	5.2752	6.6316e-08	ZFP36L2		ENSG00000117601	1	173872947	173886516	26	5	34029	6.3342	1.1929e-10	SERPINC1
ENSG00000157851	2	27070615	27173219	165	12	34029	6.1094	5e-10	DPYSL5													ENSG00000170802	2	48541776	48606433	227	24	30106	5.2586	7.2583e-08	FOXN2		ENSG00000135870	1	173900352	173991435	170	11	34029	5.5547	1.3902e-08	RC3H1
ENSG00000084764	2	27193480	27250064	69	7	34029	6.1094	5e-10	MAPRE3													ENSG00000115306	2	54683422	54896812	728	37	30106	7.176	3.5897e-13	SPTBN1		ENSG00000152061	1	174128548	174964445	1890	31	34029	4.8522	6.1049e-07	RABGAP1L
ENSG00000119777	2	27255778	27264563	8	3	34029	7.1222	5.3102e-13	TMEM214													ENSG00000115355	2	55514978	55647057	452	26	30106	5.0127	2.6836e-07	CCDC88A		ENSG00000116161	1	174968300	174980851	19	6	34029	4.9981	2.8946e-07	CACYBP
ENSG00000084693	2	27265232	27293490	47	11	34029	7.4412	4.9905e-14	AGBL5													ENSG00000163001	2	55746740	55773015	85	19	30106	5.0172	2.621e-07	CCDC104		ENSG00000120333	1	174979925	174992561	23	7	34029	4.9699	3.3498e-07	MRPS14
ENSG00000138080	2	27301435	27309271	6	3	34029	7.2605	1.9279e-13	EMILIN1													ENSG00000115380	2	56093102	56151274	193	27	30106	5.5813	1.1938e-08	EFEMP1		ENSG00000143324	1	180601140	180859387	521	31	34029	5.4044	3.2505e-08	XPR1
ENSG00000138030	2	27309615	27323640	19	4	34029	7.3656	8.8152e-14	KHK													ENSG00000028116	2	58134786	58387055	549	33	30106	6.2427	2.1505e-10	VRK2		ENSG00000135835	1	180882290	180920750	99	25	34029	6.1094	5e-10	KIAA1614
ENSG00000138028	2	27321757	27341995	38	9	34029	6.1094	5e-10	CGREF1													ENSG00000115392	2	58386378	58468507	203	27	30106	5.0853	1.8354e-07	FANCL		ENSG00000234237	1	180941695	180949868	10	2	34029	7.3369	1.093e-13	AL162431.1
ENSG00000143994	2	27346682	27353680	8	2	34029	5.3958	3.4108e-08	ABHD1													ENSG00000119866	2	60678302	60780702	168	33	30106	5.8842	1.9997e-09	BCL11A		ENSG00000135823	1	180941861	180992047	90	12	34029	6.1094	5e-10	STX6
ENSG00000186143	2	27359723	27362278	6	3	34029	4.8068	7.6667e-07	C2orf53													ENSG00000198380	2	69546905	69614382	134	8	30106	4.8035	7.7954e-07	GFPT1		ENSG00000153029	1	181003067	181031074	96	21	34029	6.1094	5e-10	MR1
ENSG00000150938	2	36583069	36778278	559	54	34029	4.8065	7.6793e-07	CRIM1													ENSG00000144036	2	72403113	73053170	1030	29	30106	5.8802	2.0489e-09	EXOC6B		ENSG00000162783	1	181057638	181059977	9	4	34029	7.6785	8.0491e-15	IER5
ENSG00000217075	2	36758948	36779411	62	12	34029	4.8458	6.3066e-07	AC007401.2													ENSG00000115085	2	98330023	98356325	55	9	30106	5.9986	9.9504e-10	ZAP70		ENSG00000135862	1	182992595	183114727	474	14	34029	6.5144	3.6489e-11	LAMC1
ENSG00000268688	2	37068327	37068530	1	1	34029	14.933	1e-50	AC007382.1													ENSG00000075568	2	98372799	98612388	511	23	30106	6.6937	1.088e-11	TMEM131		ENSG00000134376	1	197170592	197447585	464	53	34029	5.5148	1.7454e-08	CRB1
ENSG00000115808	2	37070783	37193615	346	28	34029	7.4364	5.1736e-14	STRN													ENSG00000198914	2	105471969	105476929	8	3	30106	6.0757	6.1715e-10	POU3F3		ENSG00000116852	1	200938520	200992828	147	16	34029	5.7626	4.1425e-09	KIF21B
ENSG00000008869	2	37195526	37311485	344	35	34029	7.1153	5.5828e-13	HEATR5B													ENSG00000121989	2	148602086	148688393	137	21	30106	5.74	4.7338e-09	ACVR2A		ENSG00000134369	1	201592411	201796102	473	60	34029	5.5998	1.0733e-08	NAV1
ENSG00000152133	2	37311594	37326387	25	12	34029	5.5494	1.4336e-08	GPATCH11													ENSG00000115947	2	148687968	148779147	178	19	30106	5.6488	8.0775e-09	ORC4		ENSG00000133056	1	204391756	204463852	186	19	34029	5.158	1.2482e-07	PIK3C2B
ENSG00000163171	2	37869032	37965611	405	54	34029	7.497	3.2641e-14	CDC42EP3													ENSG00000157827	2	153191751	153506348	1014	69	30106	5.4958	1.9444e-08	FMNL2		ENSG00000198625	1	204485511	204542871	187	18	34029	6.091	5.6121e-10	MDM4
ENSG00000162878	2	42275160	42285668	36	6	34029	7.6635	9.0483e-15	PKDCC													ENSG00000197635	2	162848751	162931052	215	29	30106	5.3656	4.0336e-08	DPP4		ENSG00000184144	1	205012325	205047627	136	18	34029	5.5159	1.7351e-08	CNTN2
ENSG00000115970	2	43393800	43823185	1282	53	34029	7	1.2801e-12	THADA													ENSG00000163328	2	175296966	175351822	109	14	30106	5.192	1.0403e-07	GPR155		ENSG00000174529	1	205052258	205053645	6	3	34029	7.1504	4.3254e-13	TMEM81
ENSG00000152518	2	43449541	43453748	9	4	34029	6.4843	4.4581e-11	ZFP36L2													ENSG00000138448	2	187454792	187545628	150	22	30106	5.6305	8.9838e-09	ITGAV		ENSG00000117222	1	205055270	205091143	105	13	34029	6.1094	5e-10	RBBP5
ENSG00000119729	2	46768945	46810260	107	21	34029	5.5881	1.148e-08	RHOQ													ENSG00000144369	2	187558698	187630685	117	17	30106	5.628	9.1131e-09	FAM171B		ENSG00000133059	1	205111632	205180727	168	14	34029	6.1366	4.2152e-10	DSTYK
ENSG00000119878	2	46843555	46852881	23	5	34029	5.088	1.8094e-07	CRIPT													ENSG00000064989	2	188207856	188313187	259	24	30106	6.1094	5e-10	CALCRL		ENSG00000133069	1	205197304	205242471	133	15	34029	6.6088	1.9373e-11	TMCC2
ENSG00000243244	2	48756522	48826025	307	32	34029	5.0872	1.8173e-07	STON1													ENSG00000003436	2	188328957	188430487	264	36	30106	7.1763	3.5799e-13	TFPI		ENSG00000158715	1	205626979	205649587	70	19	34029	6.1562	3.7255e-10	SLC45A3
ENSG00000068781	2	48757064	49003654	1047	77	34029	4.8708	5.557e-07	STON1-GTF2A1L													ENSG00000204262	2	189896622	190044605	417	20	30106	5.116	1.5603e-07	COL5A2		ENSG00000069275	1	205681947	205719404	99	20	34029	7.7866	3.4417e-15	NUCKS1
ENSG00000170634	2	54197975	54532437	1062	55	34029	4.9544	3.6281e-07	ACYP2													ENSG00000115368	2	190306159	190340291	181	6	30106	7.4361	5.1847e-14	WDR75		ENSG00000117280	1	205737114	205744588	29	8	34029	7.911	1.2768e-15	RAB7L1
ENSG00000115306	2	54683422	54896812	728	37	34029	7.0256	1.066e-12	SPTBN1													ENSG00000115419	2	191745553	191830278	120	17	30106	5.2427	7.9131e-08	GLS		ENSG00000133065	1	205758221	205782876	68	16	34029	7.9057	1.3323e-15	SLC41A1
ENSG00000214595	2	54950636	55199157	939	95	34029	5.8519	2.4301e-09	EML6													ENSG00000115415	2	191829084	191885686	130	20	30106	4.9701	3.3453e-07	STAT1		ENSG00000162877	1	205797150	205819260	54	16	34029	7.2875	1.5787e-13	PM20D1
ENSG00000115355	2	55514978	55647057	452	26	34029	6.3977	7.8873e-11	CCDC88A													ENSG00000128641	2	192109911	192290115	358	17	30106	5.3556	4.2643e-08	MYO1B		ENSG00000117335	1	207925402	207968858	106	13	34029	6.1094	5e-10	CD46
ENSG00000163001	2	55746740	55773015	85	19	34029	5.6223	9.4221e-09	CCDC104													ENSG00000196950	2	196440701	196602426	335	38	30106	5.6146	9.8537e-09	SLC39A10		ENSG00000076356	1	208195587	208417665	652	58	34029	5.1946	1.0259e-07	PLXNA2
ENSG00000138041	2	55774428	55846015	238	28	34029	5.0562	2.1384e-07	SMEK2													ENSG00000118997	2	196602427	196933536	736	34	30106	4.9767	3.2339e-07	DNAH7		ENSG00000065600	1	212537273	212588243	138	23	34029	4.8573	5.951e-07	TMEM206
ENSG00000028116	2	58134786	58387055	549	33	34029	8.1644	1.6148e-16	VRK2													ENSG00000081320	2	196998290	197041227	133	9	30106	5.113	1.5853e-07	STK17B		ENSG00000136643	1	213224589	213448116	315	27	34029	5.1896	1.0535e-07	RPS6KC1
ENSG00000115392	2	58386378	58468507	203	27	34029	6.6368	1.6024e-11	FANCL													ENSG00000115524	2	198254508	198299815	67	14	30106	6.2505	2.0452e-10	SF3B1		ENSG00000082482	1	215179118	215410436	751	39	34029	7.1195	5.4176e-13	KCNK2
ENSG00000119866	2	60678302	60780702	168	33	34029	7.7451	4.774e-15	BCL11A													ENSG00000144381	2	198351305	198381461	44	9	30106	5.883	2.015e-09	HSPD1		ENSG00000136636	1	215740735	215795149	29	11	34029	5.0253	2.5136e-07	KCTD3
ENSG00000173209	2	61404553	61418338	30	9	34029	5.1013	1.6868e-07	AHSA2													ENSG00000115541	2	198364718	198368181	3	2	30106	5.614	9.883e-09	HSPE1		ENSG00000162909	1	223889295	223963720	232	17	34029	5.3278	4.9707e-08	CAPN2
ENSG00000115464	2	61414598	61697904	714	36	34029	5.0563	2.1376e-07	USP34													ENSG00000270757	2	198365137	198415450	73	11	30106	6.3077	1.4159e-10	HSPE1-MOB4		ENSG00000143514	1	223967601	224033674	142	14	34029	5.2334	8.3226e-08	TP53BP2
ENSG00000169764	2	64068074	64118696	133	23	34029	4.8826	5.2347e-07	UGP2													ENSG00000115540	2	198380295	198418423	59	11	30106	6.1123	4.909e-10	MOB4		ENSG00000163050	1	227085237	227175246	228	41	34029	4.7869	8.4693e-07	ADCK3
ENSG00000135638	2	73143389	73162020	20	6	34029	5.0541	2.162e-07	EMX1													ENSG00000162944	2	198432948	198540769	208	18	30106	6.1189	4.7123e-10	RFTN2		ENSG00000143776	1	227177566	227506175	1722	31	34029	6.5506	2.8653e-11	CDC42BPA
ENSG00000172071	2	88856259	88927094	80	14	34029	5.8964	1.858e-09	EIF2AK3													ENSG00000222017	2	198557830	198639547	146	14	30106	5.2438	7.8639e-08	AC011997.1		ENSG00000143816	1	228106357	228135599	100	13	34029	6.5846	2.2803e-11	WNT9A
ENSG00000174501	2	96514587	96657541	194	21	34029	5.0946	1.747e-07	ANKRD36C													ENSG00000152430	2	198591603	198651486	98	15	30106	4.9249	4.221e-07	BOLL		ENSG00000154342	1	228194752	228248961	114	15	34029	5.8807	2.0432e-09	WNT3A
ENSG00000186281	2	96687694	96705199	8	4	34029	5.1657	1.1979e-07	GPAT2													ENSG00000115896	2	198669426	199437305	1590	94	30106	6.2912	1.575e-10	PLCL1		ENSG00000143761	1	228270361	228286912	26	7	34029	5.2662	6.9648e-08	ARF1
ENSG00000222040	2	96778707	96781984	6	3	34029	6.095	5.4711e-10	ADRA2B													ENSG00000178074	2	200775979	200820658	106	16	30106	5.0054	2.7878e-07	C2orf69		ENSG00000181873	1	228353516	228369958	28	8	34029	4.8427	6.4039e-07	IBA57
ENSG00000188886	2	96789589	96804175	25	7	34029	6.4328	6.2622e-11	ASTL													ENSG00000162971	2	200794698	200820459	55	12	30106	4.9421	3.8635e-07	TYW5		ENSG00000168264	1	234740015	234745271	12	5	34029	5.3909	3.5052e-08	IRF2BP2
ENSG00000075568	2	98372799	98612388	511	23	34029	5.0487	2.2245e-07	TMEM131													ENSG00000162972	2	200820040	200873263	106	18	30106	4.8715	5.5388e-07	C2orf47		ENSG00000054282	1	243419320	243663394	462	50	34029	5.5332	1.5723e-08	SDCCAG8
ENSG00000198914	2	105471969	105476929	8	3	34029	6.5459	2.9566e-11	POU3F3													ENSG00000138439	2	203499901	203634480	213	31	30106	5.8765	2.0948e-09	FAM117B		ENSG00000117020	1	243651535	244014381	578	30	34029	7.762	4.18e-15	AKT3
ENSG00000176771	2	133429374	134326034	2328	204	34029	5.6511	7.9704e-09	NCKAP5													ENSG00000163596	2	203640690	203736708	210	17	30106	7.4942	3.3362e-14	ICA1L		ENSG00000162976	2	11295324	11319000	107	20	34029	5.132	1.4335e-07	PQLC3
ENSG00000121989	2	148602086	148688393	137	21	34029	5.0151	2.6502e-07	ACVR2A													ENSG00000138442	2	203739505	203879521	331	22	30106	7.721	5.7732e-15	WDR12		ENSG00000134318	2	11319887	11488456	495	30	34029	5.801	3.2969e-09	ROCK2
ENSG00000115947	2	148687968	148779147	178	19	34029	4.9047	4.6785e-07	ORC4													ENSG00000138380	2	203776937	203851786	168	14	30106	6.1094	5e-10	CARF		ENSG00000240857	2	18735989	18741946	13	7	34029	5.8828	2.0173e-09	RDH14
ENSG00000150556	2	149894621	150071776	568	43	34029	6.7528	7.2533e-12	LYPD6B													ENSG00000144426	2	203879602	204091101	353	34	30106	7.5685	1.8874e-14	NBEAL1		ENSG00000119771	2	23608088	23931481	1199	120	34029	6.1976	2.8658e-10	KLHL29
ENSG00000115233	2	162164549	162268228	176	23	34029	5.787	3.5832e-09	PSMD14													ENSG00000119004	2	204103663	204163009	133	16	30106	6.7695	6.4594e-12	CYP20A1		ENSG00000119778	2	23971534	24149984	552	25	34029	7.2719	1.7728e-13	ATAD2B
ENSG00000144290	2	162280843	162841792	1295	37	34029	5.2369	8.1647e-08	SLC4A10													ENSG00000138443	2	204192942	204312446	221	34	30106	6.9381	1.9871e-12	ABI2		ENSG00000173960	2	24150155	24227779	283	23	34029	6.8337	4.1389e-12	UBXN2A
ENSG00000197635	2	162848751	162931052	215	29	34029	6.1094	5e-10	DPP4													ENSG00000173166	2	204259068	204400133	239	32	30106	7.3392	1.0747e-13	RAPH1		ENSG00000205639	2	24232951	24286191	134	24	34029	6.8616	3.4055e-12	MFSD2B
ENSG00000138430	2	174937175	175113426	532	23	34029	5.0637	2.0564e-07	OLA1													ENSG00000116117	2	205410516	206484886	2861	187	30106	5.9088	1.7229e-09	PARD3B		ENSG00000163026	2	24252210	24272445	52	13	34029	6.5429	3.0171e-11	C2orf44
ENSG00000138448	2	187454792	187545628	150	22	34029	7.0956	6.441e-13	ITGAV													ENSG00000197756	2	217362912	217443903	253	37	30106	6.4347	6.1852e-11	RPL37A		ENSG00000119772	2	25455845	25565459	204	40	34029	5.3814	3.6962e-08	DNMT3A
ENSG00000144369	2	187558698	187630685	117	17	34029	6.4342	6.2051e-11	FAM171B													ENSG00000231672	2	218148742	218621316	1361	72	30106	6.2225	2.4457e-10	DIRC3		ENSG00000213699	2	26987152	27004099	23	3	34029	6.1611	3.6113e-10	SLC35F6
ENSG00000064989	2	188207856	188313187	259	24	34029	6.1094	5e-10	CALCRL													ENSG00000115556	2	219472488	219501907	50	7	30106	4.9723	3.3083e-07	PLCD4		ENSG00000115163	2	26987157	27023935	76	7	34029	5.8323	2.7341e-09	CENPA
ENSG00000003436	2	188328957	188430487	264	36	34029	6.1094	5e-10	TFPI													ENSG00000115568	2	219502639	219524378	39	6	30106	5.0198	2.5866e-07	ZNF142		ENSG00000157851	2	27070615	27173219	165	12	34029	7.5839	1.6764e-14	DPYSL5
ENSG00000204262	2	189896622	190044605	417	20	34029	6.9886	1.3878e-12	COL5A2													ENSG00000163482	2	219536749	219567439	36	6	30106	5.3844	3.6352e-08	STK36		ENSG00000084764	2	27193480	27250064	69	7	34029	7.4223	5.7565e-14	MAPRE3
ENSG00000115368	2	190306159	190340291	181	6	34029	7.175	3.6166e-13	WDR75													ENSG00000157985	2	236402733	237040444	1598	146	30106	5.7101	5.6442e-09	AGAP1		ENSG00000119777	2	27255778	27264563	8	3	34029	7.8778	1.6653e-15	TMEM214
ENSG00000128641	2	192109911	192290115	358	17	34029	4.8776	5.3695e-07	MYO1B													ENSG00000115687	2	242045514	242089679	212	22	30106	5.0982	1.7142e-07	PASK		ENSG00000084693	2	27265232	27293490	47	11	34029	7.8821	1.6098e-15	AGBL5
ENSG00000196950	2	196440701	196602426	335	38	34029	5.4908	2.001e-08	SLC39A10													ENSG00000178567	3	37027357	37034795	9	3	30106	6.1639	3.5492e-10	EPM2AIP1		ENSG00000138080	2	27301435	27309271	6	3	34029	7.7543	4.4409e-15	EMILIN1
ENSG00000081320	2	196998290	197041227	133	9	34029	6.9277	2.1393e-12	STK17B													ENSG00000076242	3	37034823	37107380	176	18	30106	5.4987	1.9133e-08	MLH1		ENSG00000138030	2	27309615	27323640	19	4	34029	7.5159	2.8255e-14	KHK
ENSG00000115524	2	198254508	198299815	67	14	34029	6.9841	1.4338e-12	SF3B1													ENSG00000093167	3	37094117	37225180	266	17	30106	5.6433	8.3393e-09	LRRFIP2		ENSG00000138028	2	27321757	27341995	38	9	34029	7.423	5.7232e-14	CGREF1
ENSG00000115520	2	198318147	198340032	29	9	34029	5.9375	1.4473e-09	COQ10B													ENSG00000163817	3	45796942	45838027	84	24	30106	6.6442	1.5243e-11	SLC6A20		ENSG00000143994	2	27346682	27353680	8	2	34029	7.0684	7.8387e-13	ABHD1
ENSG00000144381	2	198351305	198381461	44	9	34029	7.1819	3.4378e-13	HSPD1													ENSG00000164045	3	48198636	48229892	38	9	30106	6.6662	1.3127e-11	CDC25A		ENSG00000186143	2	27359723	27362278	6	3	34029	5.9726	1.1672e-09	C2orf53
ENSG00000115541	2	198364718	198368181	3	2	34029	6.2061	2.716e-10	HSPE1													ENSG00000164048	3	48282590	48340743	106	9	30106	6.3927	8.1478e-11	ZNF589		ENSG00000115211	2	27587219	27593353	12	7	34029	5.2873	6.2058e-08	EIF2B4
ENSG00000270757	2	198365137	198415450	73	11	34029	7.5919	1.5765e-14	HSPE1-MOB4													ENSG00000172113	3	48334754	48343175	19	3	30106	6.1485	3.9112e-10	NME6		ENSG00000243147	2	27994584	28210954	459	31	34029	5.6576	7.6752e-09	MRPL33
ENSG00000115540	2	198380295	198418423	59	11	34029	7.7038	6.6058e-15	MOB4													ENSG00000229453	3	48348336	48369831	50	4	30106	6.0715	6.338e-10	SPINK8		ENSG00000268656	2	27998851	28009186	16	6	34029	5.0741	1.9466e-07	AC110084.1
ENSG00000162944	2	198432948	198540769	208	18	34029	6.1094	5e-10	RFTN2													ENSG00000164049	3	48413709	48442666	48	2	30106	5.6927	6.2525e-09	FBXW12		ENSG00000171174	2	28004231	28113965	248	20	34029	5.6752	6.928e-09	RBKS
ENSG00000222017	2	198557830	198639547	146	14	34029	6.8791	3.0121e-12	AC011997.1													ENSG00000164050	3	48445261	48471594	30	7	30106	5.8635	2.2657e-09	PLXNB1		ENSG00000158019	2	28112808	28561768	1161	67	34029	4.7826	8.6541e-07	BRE
ENSG00000152430	2	198591603	198651486	98	15	34029	6.4583	5.2955e-11	BOLL													ENSG00000164051	3	48473574	48481866	15	4	30106	6.1272	4.4728e-10	CCDC51		ENSG00000152689	2	33661391	33789817	422	72	34029	6.9138	2.3598e-12	RASGRP3
ENSG00000115896	2	198669426	199437305	1590	94	34029	8.0058	5.9364e-16	PLCL1													ENSG00000232112	3	48481667	48485616	13	3	30106	6.0525	7.1311e-10	TMA7		ENSG00000150938	2	36583069	36778278	559	54	34029	6.1661	3.4988e-10	CRIM1
ENSG00000119042	2	200134223	200335989	273	25	34029	4.8393	6.5133e-07	SATB2													ENSG00000164053	3	48488114	48507115	21	4	30106	5.7547	4.3393e-09	ATRIP		ENSG00000217075	2	36758948	36779411	62	12	34029	4.8017	7.8662e-07	AC007401.2
ENSG00000182329	2	202937978	203062585	341	38	34029	5.4319	2.7879e-08	AC079354.1													ENSG00000213689	3	48506445	48509044	3	2	30106	5.8885	1.9485e-09	TREX1		ENSG00000268688	2	37068327	37068530	1	1	34029	14.933	1e-50	AC007382.1
ENSG00000204217	2	203241659	203432474	386	33	34029	7.2909	1.5393e-13	BMPR2													ENSG00000068745	3	48725436	48777786	93	13	30106	6.9016	2.5707e-12	IP6K2		ENSG00000115808	2	37070783	37193615	346	28	34029	7.9284	1.1102e-15	STRN
ENSG00000138439	2	203499901	203634480	213	31	34029	6.2921	1.5657e-10	FAM117B													ENSG00000114302	3	48782030	48885279	85	16	30106	6.1094	5e-10	PRKAR2A		ENSG00000008869	2	37195526	37311485	344	35	34029	7.1022	6.1379e-13	HEATR5B
ENSG00000163596	2	203640690	203736708	210	17	34029	7.7451	4.774e-15	ICA1L													ENSG00000178537	3	48894369	48936426	42	9	30106	7.4594	4.3465e-14	SLC25A20		ENSG00000152133	2	37311594	37326387	25	12	34029	6.004	9.6252e-10	GPATCH11
ENSG00000138442	2	203739505	203879521	331	22	34029	6.1094	5e-10	WDR12													ENSG00000177479	3	48956254	49023815	81	16	30106	7.2556	2.0001e-13	ARIH2		ENSG00000163171	2	37869032	37965611	405	54	34029	7.4179	5.9508e-14	CDC42EP3
ENSG00000138380	2	203776937	203851786	168	14	34029	6.1094	5e-10	CARF													ENSG00000178467	3	49027319	49044587	14	4	30106	7.6708	8.5487e-15	P4HTM		ENSG00000162878	2	42275160	42285668	36	6	34029	6.1094	5e-10	PKDCC
ENSG00000144426	2	203879602	204091101	353	34	34029	6.1094	5e-10	NBEAL1													ENSG00000178252	3	49044495	49053386	7	3	30106	7.5593	2.0262e-14	WDR6		ENSG00000115970	2	43393800	43823185	1282	53	34029	8.1352	2.0558e-16	THADA
ENSG00000119004	2	204103663	204163009	133	16	34029	5.4406	2.6543e-08	CYP20A1													ENSG00000178149	3	49052921	49059726	9	5	30106	7.3449	1.0297e-13	DALRD3		ENSG00000152518	2	43449541	43453748	9	4	34029	7.0585	8.4183e-13	ZFP36L2
ENSG00000138443	2	204192942	204312446	221	34	34029	5.744	4.622e-09	ABI2													ENSG00000178035	3	49061758	49066841	7	5	30106	4.8415	6.4446e-07	IMPDH2		ENSG00000119729	2	46768945	46810260	107	21	34029	5.2235	8.7804e-08	RHOQ
ENSG00000173166	2	204259068	204400133	239	32	34029	5.8692	2.1899e-09	RAPH1													ENSG00000198218	3	49067140	49131796	76	16	30106	7.2337	2.3509e-13	QRICH1		ENSG00000151665	2	46808076	46844258	93	16	34029	4.9243	4.2331e-07	PIGF
ENSG00000116117	2	205410516	206484886	2861	187	34029	5.6531	7.878e-09	PARD3B													ENSG00000172053	3	49133365	49142553	11	4	30106	6.6449	1.517e-11	QARS		ENSG00000119878	2	46843555	46852881	23	5	34029	5.0796	1.8911e-07	CRIPT
ENSG00000118257	2	206546714	206662857	275	61	34029	4.872	5.5251e-07	NRP2													ENSG00000172046	3	49145479	49158371	11	4	30106	7.0704	7.7227e-13	USP19		ENSG00000170802	2	48541776	48606433	227	24	34029	6.6316	1.6606e-11	FOXN2
ENSG00000178385	2	208693027	208890284	358	45	34029	4.9309	4.093e-07	PLEKHM3													ENSG00000172037	3	49158547	49170551	13	8	30106	6.8143	4.7352e-12	LAMB2		ENSG00000115306	2	54683422	54896812	728	37	34029	7.0585	8.4153e-13	SPTBN1
ENSG00000078018	2	210288782	210598842	834	43	34029	6.0387	7.7695e-10	MAP2													ENSG00000177352	3	49199968	49203754	5	2	30106	5.0941	1.7522e-07	CCDC71		ENSG00000214595	2	54950636	55199157	939	95	34029	5.8227	2.8951e-09	EML6
ENSG00000138375	2	217277137	217347776	245	24	34029	6.1906	2.997e-10	SMARCAL1													ENSG00000185909	3	49209044	49213917	8	2	30106	5.4616	2.3588e-08	KLHDC8B		ENSG00000115310	2	55199325	55339757	472	46	34029	5.1169	1.5528e-07	RTN4
ENSG00000197756	2	217362912	217443903	253	37	34029	7.1655	3.8758e-13	RPL37A													ENSG00000236980	3	49215065	49229291	24	7	30106	7.1677	3.8136e-13	C3orf84		ENSG00000115355	2	55514978	55647057	452	26	34029	6.0647	6.6117e-10	CCDC88A
ENSG00000231672	2	218148742	218621316	1361	72	34029	5.4678	2.278e-08	DIRC3													ENSG00000173421	3	49235861	49295537	90	14	30106	7.1628	3.9529e-13	CCDC36		ENSG00000163001	2	55746740	55773015	85	19	34029	5.2787	6.5067e-08	CCDC104
ENSG00000127831	2	219283815	219318018	44	6	34029	6.0449	7.4763e-10	VIL1													ENSG00000225399	3	49297518	49298744	3	1	30106	6.1094	5e-10	RP11-3B7.1		ENSG00000138041	2	55774428	55846015	238	28	34029	4.9126	4.4941e-07	SMEK2
ENSG00000135913	2	219314974	219433084	219	12	34029	6.2276	2.3677e-10	USP37													ENSG00000188315	3	49306035	49315342	14	4	30106	6.0186	8.799e-10	C3orf62		ENSG00000115380	2	56093102	56151274	193	27	34029	5.3718	3.8979e-08	EFEMP1
ENSG00000144580	2	219433303	219461803	48	4	34029	6.3961	7.9715e-11	RQCD1													ENSG00000114316	3	49315264	49378145	84	13	30106	7.0142	1.156e-12	USP4		ENSG00000028116	2	58134786	58387055	549	33	34029	7.0604	8.3027e-13	VRK2
ENSG00000115556	2	219472488	219501907	50	7	34029	6.4106	7.2482e-11	PLCD4													ENSG00000067560	3	49396578	49450431	105	12	30106	6.1094	5e-10	RHOA		ENSG00000115392	2	58386378	58468507	203	27	34029	7.1247	5.2136e-13	FANCL
ENSG00000115568	2	219502639	219524378	39	6	34029	6.4596	5.2494e-11	ZNF142													ENSG00000145022	3	49449639	49453908	9	4	30106	7.6522	9.881e-15	TCTA		ENSG00000119866	2	60678302	60780702	168	33	34029	6.1094	5e-10	BCL11A
ENSG00000163482	2	219536749	219567439	36	6	34029	6.5721	2.481e-11	STK36													ENSG00000145020	3	49454211	49460186	11	3	30106	5.7405	4.7196e-09	AMT		ENSG00000173209	2	61404553	61418338	30	9	34029	5.0691	1.9982e-07	AHSA2
ENSG00000135912	2	219575568	219620139	93	5	34029	6.0135	9.0761e-10	TTLL4													ENSG00000145029	3	49460379	49466759	7	4	30106	7.707	6.4393e-15	NICN1		ENSG00000115464	2	61414598	61697904	714	36	34029	5.003	2.8222e-07	USP34
ENSG00000135929	2	219646472	219680016	68	3	34029	5.2809	6.4274e-08	CYP27A1													ENSG00000173402	3	49506146	49573048	119	14	30106	6.1094	5e-10	DAG1		ENSG00000169764	2	64068074	64118696	133	23	34029	5.4513	2.4996e-08	UGP2
ENSG00000116106	2	222282747	222438922	434	50	34029	6.0427	7.5794e-10	EPHA4													ENSG00000164061	3	49591922	49708978	177	19	30106	6.7761	6.1722e-12	BSN		ENSG00000135636	2	71680852	71913898	835	99	34029	5.3559	4.2564e-08	DYSF
ENSG00000153823	2	229715242	230136001	1424	140	34029	5.9716	1.1748e-09	PID1													ENSG00000164062	3	49711435	49721396	9	3	30106	5.5062	1.8337e-08	APEH		ENSG00000003137	2	72356367	72375167	31	7	34029	4.9496	3.7176e-07	CYP26B1
ENSG00000157985	2	236402733	237040444	1598	146	34029	5.4705	2.2435e-08	AGAP1													ENSG00000173531	3	49721380	49726934	6	3	30106	6.1503	3.8668e-10	MST1		ENSG00000144036	2	72403113	73053170	1030	29	34029	5.3046	5.6453e-08	EXOC6B
ENSG00000222007	2	236682499	236692031	41	4	34029	5.2201	8.9422e-08	AC064874.1													ENSG00000164068	3	49726932	49758962	57	11	30106	6.157	3.7074e-10	RNF123		ENSG00000172071	2	88856259	88927094	80	14	34029	6.3496	1.0795e-10	EIF2AK3
ENSG00000144476	2	237476430	237491001	32	8	34029	5.5583	1.3621e-08	ACKR3													ENSG00000176020	3	49754267	49761349	6	4	30106	5.1756	1.1356e-07	AMIGO3		ENSG00000222040	2	96778707	96781984	6	3	34029	5.4999	1.9006e-08	ADRA2B
ENSG00000131374	3	17198654	18486309	3137	74	34029	5.3871	3.5809e-08	TBC1D5													ENSG00000173540	3	49754277	49761384	6	4	30106	5.1756	1.1356e-07	GMPPB		ENSG00000188886	2	96789589	96804175	25	7	34029	5.6902	6.3444e-09	ASTL
ENSG00000178567	3	37027357	37034795	9	3	34029	6.6227	1.7631e-11	EPM2AIP1													ENSG00000176095	3	49761727	49823975	118	14	30106	6.1064	5.0943e-10	IP6K1		ENSG00000115073	2	98272431	98280570	13	3	34029	5.2176	9.0608e-08	ACTR1B
ENSG00000076242	3	37034823	37107380	176	18	34029	6.2072	2.6968e-10	MLH1													ENSG00000187492	3	49828165	49837268	18	7	30106	6.4519	5.5233e-11	CDHR4		ENSG00000115085	2	98330023	98356325	55	9	34029	6.8344	4.1167e-12	ZAP70
ENSG00000093167	3	37094117	37225180	266	17	34029	6.3616	9.9849e-11	LRRFIP2													ENSG00000182179	3	49842640	49851379	11	4	30106	5.9875	1.0652e-09	UBA7		ENSG00000075568	2	98372799	98612388	511	23	34029	7.4387	5.0843e-14	TMEM131
ENSG00000198590	3	37427760	37476988	116	21	34029	5.0986	1.7108e-07	C3orf35													ENSG00000183763	3	49866034	49894007	42	7	30106	6.3021	1.468e-10	TRAIP		ENSG00000071054	2	102313312	102511149	410	39	34029	6.0492	7.2793e-10	MAP4K4
ENSG00000144655	3	39183346	39196053	38	10	34029	5.7053	5.8083e-09	CSRNP1													ENSG00000164076	3	49895421	49907655	22	6	30106	6.563	2.636e-11	CAMKV		ENSG00000198914	2	105471969	105476929	8	3	34029	7.0733	7.5662e-13	POU3F3
ENSG00000163817	3	45796942	45838027	84	24	34029	7.2532	2.0345e-13	SLC6A20													ENSG00000164078	3	49924435	49941299	29	6	30106	6.6469	1.4967e-11	MST1R		ENSG00000169554	2	145141648	145282147	210	40	34029	5.0318	2.4299e-07	ZEB2
ENSG00000160799	3	46963216	47023500	87	11	34029	5.0817	1.87e-07	CCDC12													ENSG00000228008	3	49941278	49954370	13	4	30106	6.7733	6.2956e-12	CTD-2330K9.3		ENSG00000121989	2	148602086	148688393	137	21	34029	5.7288	5.0566e-09	ACVR2A
ENSG00000160796	3	47021173	47051193	51	8	34029	5.3664	4.0157e-08	NBEAL2													ENSG00000164077	3	49946302	49967606	29	9	30106	6.2631	1.8865e-10	MON1A		ENSG00000115947	2	148687968	148779147	178	19	34029	5.596	1.0968e-08	ORC4
ENSG00000181555	3	47057919	47205457	208	16	34029	5.3658	4.0295e-08	SETD2													ENSG00000004534	3	49977440	50137478	319	20	30106	6.8054	5.0367e-12	RBM6		ENSG00000150556	2	149894621	150071776	568	43	34029	6.2747	1.7521e-10	LYPD6B
ENSG00000088727	3	47269516	47324941	88	16	34029	5.2741	6.6699e-08	KIF9													ENSG00000003756	3	50126341	50156454	35	8	30106	6.3447	1.1145e-10	RBM5		ENSG00000157827	2	153191751	153506348	1014	69	34029	5.7254	5.159e-09	FMNL2
ENSG00000114648	3	47324407	47388306	70	17	34029	5.413	3.0983e-08	KLHL18													ENSG00000001617	3	50192478	50226508	66	10	30106	6.8236	4.4394e-12	SEMA3F		ENSG00000197635	2	162848751	162931052	215	29	34029	6.1094	5e-10	DPP4
ENSG00000076201	3	47422501	47454931	37	6	34029	5.3496	4.4069e-08	PTPN23													ENSG00000214706	3	50325163	50330349	7	5	30106	5.1096	1.6143e-07	IFRD2		ENSG00000163072	2	169643049	169722024	219	29	34029	4.8571	5.956e-07	NOSTRIN
ENSG00000114650	3	47455203	47518616	71	12	34029	5.2898	6.1234e-08	SCAP													ENSG00000186792	3	50330262	50336899	8	4	30106	5.2787	6.5057e-08	HYAL3		ENSG00000152253	2	169690642	169769881	216	26	34029	5.1245	1.4919e-07	SPC25
ENSG00000163832	3	47537130	47555251	35	8	34029	5.294	5.9826e-08	ELP6													ENSG00000114378	3	50337320	50349812	18	6	30106	5.1956	1.0204e-07	HYAL1		ENSG00000138430	2	174937175	175113426	532	23	34029	5.4646	2.3198e-08	OLA1
ENSG00000114646	3	47603729	47622282	29	7	34029	5.2566	7.3385e-08	CSPG5													ENSG00000114383	3	50357458	50365682	6	4	30106	5.7663	4.0505e-09	TUSC2		ENSG00000163328	2	175296966	175351822	109	14	34029	4.8905	5.0283e-07	GPR155
ENSG00000173473	3	47626762	47823596	262	20	34029	5.4055	3.2319e-08	SMARCC1													ENSG00000068028	3	50367219	50378411	13	4	30106	4.9378	3.9512e-07	RASSF1		ENSG00000162998	2	183698002	183731890	95	13	34029	5.1739	1.1461e-07	FRZB
ENSG00000132153	3	47844399	47891685	48	9	34029	5.659	7.6142e-09	DHX30													ENSG00000004838	3	50378541	50384283	4	2	30106	4.7844	8.5736e-07	ZMYND10		ENSG00000061676	2	183773843	183903586	323	30	34029	5.1721	1.1572e-07	NCKAP1
ENSG00000047849	3	47892182	48130769	292	22	34029	5.6836	6.5926e-09	MAP4													ENSG00000023330	3	52232102	52248343	32	6	30106	6.0585	6.8689e-10	ALAS1		ENSG00000138448	2	187454792	187545628	150	22	34029	7.3215	1.2257e-13	ITGAV
ENSG00000164045	3	48198636	48229892	38	9	34029	5.6041	1.0464e-08	CDC25A													ENSG00000239732	3	52255096	52273183	49	12	30106	6.0931	5.5389e-10	TLR9		ENSG00000144369	2	187558698	187630685	117	17	34029	6.9961	1.3159e-12	FAM171B
ENSG00000164048	3	48282590	48340743	106	9	34029	5.4995	1.9039e-08	ZNF589													ENSG00000173366	3	52255097	52265206	17	7	30106	5.6596	7.5882e-09	TLR9		ENSG00000064989	2	188207856	188313187	259	24	34029	6.7167	9.2975e-12	CALCRL
ENSG00000172113	3	48334754	48343175	19	3	34029	5.386	3.6012e-08	NME6													ENSG00000247596	3	52262626	52273276	36	10	30106	5.856	2.3703e-09	TWF2		ENSG00000003436	2	188328957	188430487	264	36	34029	7.4547	4.502e-14	TFPI
ENSG00000229453	3	48348336	48369831	50	4	34029	5.3703	3.9308e-08	SPINK8													ENSG00000164091	3	52288437	52322036	77	15	30106	4.9433	3.8397e-07	WDR82		ENSG00000204262	2	189896622	190044605	417	20	34029	7.0012	1.2686e-12	COL5A2
ENSG00000164049	3	48413709	48442666	48	2	34029	6.6897	1.118e-11	FBXW12													ENSG00000168237	3	52321105	52329272	17	5	30106	6.2879	1.6086e-10	GLYCTK		ENSG00000115368	2	190306159	190340291	181	6	34029	7.4692	4.0357e-14	WDR75
ENSG00000164050	3	48445261	48471594	30	7	34029	6.8498	3.697e-12	PLXNB1													ENSG00000114841	3	52350335	52434507	180	18	30106	5.0513	2.1944e-07	DNAH1		ENSG00000115419	2	191745553	191830278	120	17	34029	5.639	8.5538e-09	GLS
ENSG00000164051	3	48473574	48481866	15	4	34029	6.9802	1.4735e-12	CCDC51													ENSG00000163930	3	52435029	52444366	11	4	30106	5.3594	4.174e-08	BAP1		ENSG00000115415	2	191829084	191885686	130	20	34029	4.9343	4.0224e-07	STAT1
ENSG00000232112	3	48481667	48485616	13	3	34029	6.0189	8.7788e-10	TMA7													ENSG00000010319	3	52467069	52479101	24	7	30106	5.2593	7.2303e-08	SEMA3G		ENSG00000128641	2	192109911	192290115	358	17	34029	5.8809	2.0403e-09	MYO1B
ENSG00000164053	3	48488114	48507115	21	4	34029	6.6902	1.114e-11	ATRIP													ENSG00000010322	3	52489134	52527087	105	11	30106	5.3114	5.4407e-08	NISCH		ENSG00000196950	2	196440701	196602426	335	38	34029	6.6941	1.0849e-11	SLC39A10
ENSG00000213689	3	48506445	48509044	3	2	34029	5.0779	1.9083e-07	TREX1													ENSG00000010327	3	52529354	52558511	73	15	30106	6.5797	2.3575e-11	STAB1		ENSG00000118997	2	196602427	196933536	736	34	34029	5.807	3.1798e-09	DNAH7
ENSG00000225697	3	48663156	48672926	17	3	34029	4.915	4.4386e-07	SLC26A6													ENSG00000168268	3	52558386	52569070	34	7	30106	7.4988	3.2196e-14	NT5DC2		ENSG00000081320	2	196998290	197041227	133	9	34029	7.1342	4.8678e-13	STK17B
ENSG00000008300	3	48673902	48700348	29	5	34029	5.5007	1.8918e-08	CELSR3													ENSG00000168273	3	52568029	52613253	122	15	30106	6.6992	1.0476e-11	SMIM4		ENSG00000115524	2	198254508	198299815	67	14	34029	7.3821	7.7882e-14	SF3B1
ENSG00000213672	3	48701364	48723797	36	5	34029	6.1405	4.1128e-10	NCKIPSD													ENSG00000163939	3	52579368	52719933	396	23	30106	6.5918	2.1731e-11	PBRM1		ENSG00000115520	2	198318147	198340032	29	9	34029	6.4652	5.0595e-11	COQ10B
ENSG00000068745	3	48725436	48777786	93	13	34029	7.1306	4.9977e-13	IP6K2													ENSG00000163938	3	52715172	52728508	27	5	30106	6.8215	4.5035e-12	GNL3		ENSG00000144381	2	198351305	198381461	44	9	34029	7.4315	5.3679e-14	HSPD1
ENSG00000114302	3	48782030	48885279	85	16	34029	6.1094	5e-10	PRKAR2A													ENSG00000016864	3	52728505	52740048	18	5	30106	6.8874	2.8403e-12	GLT8D1		ENSG00000115541	2	198364718	198368181	3	2	34029	6.3033	1.457e-10	HSPE1
ENSG00000178537	3	48894369	48936426	42	9	34029	7.7787	3.6637e-15	SLC25A20													ENSG00000114902	3	52738971	52742182	7	3	30106	6.6911	1.1078e-11	SPCS1		ENSG00000270757	2	198365137	198415450	73	11	34029	6.1094	5e-10	HSPE1-MOB4
ENSG00000177479	3	48956254	49023815	81	16	34029	7.4916	3.4028e-14	ARIH2													ENSG00000114904	3	52744800	52804965	161	15	30106	6.6344	1.6292e-11	NEK4		ENSG00000115540	2	198380295	198418423	59	11	34029	7.7787	3.6637e-15	MOB4
ENSG00000178467	3	49027319	49044587	14	4	34029	7.7272	5.4956e-15	P4HTM													ENSG00000055957	3	52811603	52826078	39	6	30106	5.6811	6.6902e-09	ITIH1		ENSG00000162944	2	198432948	198540769	208	18	34029	6.1094	5e-10	RFTN2
ENSG00000178252	3	49044495	49053386	7	3	34029	7.845	2.1649e-15	WDR6													ENSG00000055955	3	52846991	52865495	52	9	30106	5.7605	4.1933e-09	ITIH4		ENSG00000222017	2	198557830	198639547	146	14	34029	7.4807	3.697e-14	AC011997.1
ENSG00000178149	3	49052921	49059726	9	5	34029	7.9817	7.2164e-16	DALRD3													ENSG00000243696	3	52847298	52869745	66	8	30106	5.6965	6.1157e-09	RP5-966M1.6		ENSG00000152430	2	198591603	198651486	98	15	34029	6.8046	5.0671e-12	BOLL
ENSG00000178035	3	49061758	49066841	7	5	34029	6.0961	5.4337e-10	IMPDH2													ENSG00000272573	3	52867130	52869235	7	2	30106	5.3764	3.8003e-08	MUSTN1		ENSG00000115896	2	198669426	199437305	1590	94	34029	8.6203	3.3385e-18	PLCL1
ENSG00000198218	3	49067140	49131796	76	16	34029	7.6667	8.8263e-15	QRICH1													ENSG00000248592	3	52867137	52931578	145	12	30106	5.2756	6.6175e-08	TMEM110-MUSTN1		ENSG00000119042	2	200134223	200335989	273	25	34029	4.8755	5.4274e-07	SATB2
ENSG00000172053	3	49133365	49142553	11	4	34029	7.7866	3.4417e-15	QARS													ENSG00000213533	3	52870235	52931612	135	12	30106	5.2394	8.0541e-08	TMEM110		ENSG00000226124	2	200625267	200715896	147	27	34029	5.1091	1.6182e-07	FTCDNL1
ENSG00000172046	3	49145479	49158371	11	4	34029	7.7712	3.8858e-15	USP19													ENSG00000163935	3	52937588	53080766	314	25	30106	5.5312	1.5903e-08	SFMBT1		ENSG00000178074	2	200775979	200820658	106	16	34029	5.8975	1.8452e-09	C2orf69
ENSG00000172037	3	49158547	49170551	13	8	34029	8.027	4.996e-16	LAMB2													ENSG00000272305	3	53003135	53133469	341	27	30106	5.093	1.7623e-07	RP11-894J14.5		ENSG00000162971	2	200794698	200820459	55	12	34029	5.829	2.7882e-09	TYW5
ENSG00000177352	3	49199968	49203754	5	2	34029	6.0686	6.4507e-10	CCDC71													ENSG00000114251	3	55499743	55523973	41	14	30106	4.8346	6.6715e-07	WNT5A		ENSG00000162972	2	200820040	200873263	106	18	34029	5.7427	4.6585e-09	C2orf47
ENSG00000185909	3	49209044	49213917	8	2	34029	7.0922	6.6008e-13	KLHDC8B													ENSG00000187672	3	55542336	56502391	3069	129	30106	6.9568	1.7403e-12	ERC2		ENSG00000182329	2	202937978	203062585	341	38	34029	5.2191	8.9915e-08	AC079354.1
ENSG00000236980	3	49215065	49229291	24	7	34029	7.7272	5.4956e-15	C3orf84													ENSG00000174840	3	57542003	57552571	23	7	30106	5.2216	8.8709e-08	PDE12		ENSG00000204217	2	203241659	203432474	386	33	34029	7.3155	1.2818e-13	BMPR2
ENSG00000173421	3	49235861	49295537	90	14	34029	7.675	8.2712e-15	CCDC36													ENSG00000168374	3	57557090	57583947	81	12	30106	4.7827	8.6459e-07	ARF4		ENSG00000138439	2	203499901	203634480	213	31	34029	7.2913	1.5343e-13	FAM117B
ENSG00000225399	3	49297518	49298744	3	1	34029	6.1094	5e-10	RP11-3B7.1													ENSG00000163681	3	57741177	57914895	280	29	30106	6.1843	3.1188e-10	SLMAP		ENSG00000163596	2	203640690	203736708	210	17	34029	6.1094	5e-10	ICA1L
ENSG00000188315	3	49306035	49315342	14	4	34029	7.7006	6.7724e-15	C3orf62													ENSG00000168297	3	58318607	58411748	403	24	30106	4.9748	3.2665e-07	PXK		ENSG00000138442	2	203739505	203879521	331	22	34029	6.1094	5e-10	WDR12
ENSG00000114316	3	49315264	49378145	84	13	34029	6.1094	5e-10	USP4													ENSG00000163638	3	64501333	64673676	456	49	30106	5.8295	2.7804e-09	ADAMTS9		ENSG00000138380	2	203776937	203851786	168	14	34029	6.1094	5e-10	CARF
ENSG00000067560	3	49396578	49450431	105	12	34029	6.1094	5e-10	RHOA													ENSG00000114861	3	71003844	71633140	1370	151	30106	8.4905	1.0289e-17	FOXP1		ENSG00000144426	2	203879602	204091101	353	34	34029	8.0766	3.3307e-16	NBEAL1
ENSG00000145022	3	49449639	49453908	9	4	34029	8.0023	6.1062e-16	TCTA													ENSG00000185008	3	75955846	77699115	5528	304	30106	8.5595	5.6688e-18	ROBO2		ENSG00000119004	2	204103663	204163009	133	16	34029	7.6522	9.881e-15	CYP20A1
ENSG00000145020	3	49454211	49460186	11	3	34029	5.1048	1.6554e-07	AMT													ENSG00000044524	3	89156674	89531284	752	34	30106	7.4262	5.5875e-14	EPHA3		ENSG00000138443	2	204192942	204312446	221	34	34029	7.3534	9.6589e-14	ABI2
ENSG00000145029	3	49460379	49466759	7	4	34029	8.2924	5.5511e-17	NICN1													ENSG00000184500	3	93591881	93692910	103	24	30106	5.0906	1.7842e-07	PROS1		ENSG00000173166	2	204259068	204400133	239	32	34029	6.1094	5e-10	RAPH1
ENSG00000173402	3	49506146	49573048	119	14	34029	6.1094	5e-10	DAG1													ENSG00000178694	3	93781760	93847389	69	22	30106	5.059	2.1068e-07	NSUN3		ENSG00000116117	2	205410516	206484886	2861	187	34029	7.3572	9.3922e-14	PARD3B
ENSG00000164061	3	49591922	49708978	177	19	34029	7.5134	2.881e-14	BSN													ENSG00000072858	3	113251143	113348425	310	37	30106	4.9444	3.8183e-07	SIDT1		ENSG00000178385	2	208693027	208890284	358	45	34029	5.2199	8.9526e-08	PLEKHM3
ENSG00000164062	3	49711435	49721396	9	3	34029	5.494	1.9648e-08	APEH													ENSG00000181722	3	114056941	114866118	1623	132	30106	5.7409	4.7088e-09	ZBTB20		ENSG00000078018	2	210288782	210598842	834	43	34029	6.5733	2.4612e-11	MAP2
ENSG00000173531	3	49721380	49726934	6	3	34029	6.6408	1.56e-11	MST1													ENSG00000114491	3	124449213	124464040	62	11	30106	6.8083	4.9378e-12	UMPS		ENSG00000138375	2	217277137	217347776	245	24	34029	6.0935	5.5237e-10	SMARCAL1
ENSG00000164068	3	49726932	49758962	57	11	34029	5.5429	1.4874e-08	RNF123													ENSG00000082781	3	124480795	124620265	503	33	30106	6.7537	7.2068e-12	ITGB5		ENSG00000197756	2	217362912	217443903	253	37	34029	7.3735	8.31e-14	RPL37A
ENSG00000176095	3	49761727	49823975	118	14	34029	5.1479	1.3172e-07	IP6K1													ENSG00000221955	3	124801480	124998021	715	87	30106	5.4684	2.2705e-08	SLC12A8		ENSG00000231672	2	218148742	218621316	1361	72	34029	7.2421	2.2089e-13	DIRC3
ENSG00000187492	3	49828165	49837268	18	7	34029	6.6046	1.9931e-11	CDHR4													ENSG00000138246	3	132136370	132257876	261	26	30106	6.1094	5e-10	DNAJC13		ENSG00000079308	2	218664512	218867718	543	84	34029	4.7977	8.0253e-07	TNS1
ENSG00000182179	3	49842640	49851379	11	4	34029	4.9628	3.4744e-07	UBA7													ENSG00000240303	3	132276982	132379567	177	20	30106	6.9865	1.409e-12	ACAD11		ENSG00000163466	2	219081817	219119079	71	9	34029	5.5453	1.4676e-08	ARPC2
ENSG00000183763	3	49866034	49894007	42	7	34029	5.3732	3.8682e-08	TRAIP													ENSG00000113971	3	132276986	132441303	284	29	30106	7.3258	1.1874e-13	NPHP3		ENSG00000127837	2	219128850	219134980	8	2	34029	5.7063	5.7744e-09	AAMP
ENSG00000164076	3	49895421	49907655	22	6	34029	7.715	6.0507e-15	CAMKV													ENSG00000129048	3	132316081	132337811	46	11	30106	7.0986	6.3011e-13	ACKR4		ENSG00000127838	2	219135115	219211516	187	11	34029	5.7437	4.631e-09	PNKD
ENSG00000164078	3	49924435	49941299	29	6	34029	7.6023	1.4544e-14	MST1R													ENSG00000081307	3	132373290	132396941	24	7	30106	5.1663	1.1938e-07	UBA5		ENSG00000135926	2	219138915	219157309	53	3	34029	5.585	1.1686e-08	TMBIM1
ENSG00000228008	3	49941278	49954370	13	4	34029	6.3218	1.2926e-10	CTD-2330K9.3													ENSG00000091513	3	133464800	133497850	126	17	30106	5.4887	2.0246e-08	TF		ENSG00000127831	2	219283815	219318018	44	6	34029	6.1954	2.9078e-10	VIL1
ENSG00000164077	3	49946302	49967606	29	9	34029	7.5442	2.276e-14	MON1A													ENSG00000073711	3	135684515	135866733	336	30	30106	4.9781	3.2111e-07	PPP2R3A		ENSG00000135913	2	219314974	219433084	219	12	34029	6.4975	4.0833e-11	USP37
ENSG00000004534	3	49977440	50137478	319	20	34029	6.8844	2.9019e-12	RBM6													ENSG00000174579	3	135867764	135916083	62	16	30106	6.9797	1.4789e-12	MSL2		ENSG00000144580	2	219433303	219461803	48	4	34029	6.5173	3.5789e-11	RQCD1
ENSG00000003756	3	50126341	50156454	35	8	34029	7.4432	4.9127e-14	RBM5													ENSG00000114054	3	135969148	136056738	161	25	30106	6.2337	2.2772e-10	PCCB		ENSG00000115556	2	219472488	219501907	50	7	34029	6.8474	3.7598e-12	PLCD4
ENSG00000001617	3	50192478	50226508	66	10	34029	5.9224	1.5868e-09	SEMA3F													ENSG00000118007	3	136055077	136471220	746	38	30106	6.263	1.8887e-10	STAG1		ENSG00000115568	2	219502639	219524378	39	6	34029	6.922	2.2259e-12	ZNF142
ENSG00000068001	3	50355221	50360337	2	1	34029	4.9701	3.3463e-07	HYAL2													ENSG00000206260	3	138722804	138725110	4	2	30106	6.3214	1.2961e-10	PRR23A		ENSG00000163481	2	219528587	219537134	22	3	34029	5.0249	2.5182e-07	RNF25
ENSG00000114383	3	50357458	50365682	6	4	34029	6.6936	1.0888e-11	TUSC2													ENSG00000069849	3	141594966	141645356	192	20	30106	5.1247	1.4899e-07	ATP1B3		ENSG00000163482	2	219536749	219567439	36	6	34029	7.1936	3.1564e-13	STK36
ENSG00000114388	3	50384761	50388522	1	1	34029	4.9421	3.8641e-07	NPRL2													ENSG00000114126	3	141663277	141868386	755	22	30106	5.6719	7.0621e-09	TFDP2		ENSG00000135912	2	219575568	219620139	93	5	34029	6.3082	1.4116e-10	TTLL4
ENSG00000023330	3	52232102	52248343	32	6	34029	5.0602	2.0942e-07	ALAS1													ENSG00000174963	3	147103833	147124647	39	12	30106	7.6327	1.1491e-14	ZIC4		ENSG00000135929	2	219646472	219680016	68	3	34029	5.4528	2.4794e-08	CYP27A1
ENSG00000010327	3	52529354	52558511	73	15	34029	5.912	1.6902e-09	STAB1													ENSG00000152977	3	147111209	147228080	289	29	30106	7.0614	8.2434e-13	ZIC1		ENSG00000116106	2	222282747	222438922	434	50	34029	5.4568	2.4239e-08	EPHA4
ENSG00000168268	3	52558386	52569070	34	7	34029	7.2938	1.5066e-13	NT5DC2													ENSG00000163751	3	148583043	148614983	96	12	30106	5.7497	4.4703e-09	CPA3		ENSG00000124019	2	225243415	225266802	66	13	34029	4.7907	8.3102e-07	FAM124B
ENSG00000168273	3	52568029	52613253	122	15	34029	7.3818	7.8104e-14	SMIM4													ENSG00000114790	3	153838792	153975616	378	32	30106	5.672	7.0591e-09	ARHGEF26		ENSG00000153823	2	229715242	230136001	1424	140	34029	4.8294	6.8457e-07	PID1
ENSG00000163939	3	52579368	52719933	396	23	34029	7.3192	1.2473e-13	PBRM1													ENSG00000174953	3	153990335	154042286	104	15	30106	5.2785	6.5116e-08	DHX36		ENSG00000157985	2	236402733	237040444	1598	146	34029	6.5085	3.7951e-11	AGAP1
ENSG00000163938	3	52715172	52728508	27	5	34029	7.1628	3.9524e-13	GNL3													ENSG00000197980	3	156543270	156763918	696	35	30106	4.8797	5.3132e-07	LEKR1		ENSG00000222007	2	236682499	236692031	41	4	34029	5.6638	7.4042e-09	AC064874.1
ENSG00000016864	3	52728505	52740048	18	5	34029	7.2261	2.4852e-13	GLT8D1													ENSG00000085276	3	168801287	169381406	1860	156	30106	6.9465	1.872e-12	MECOM		ENSG00000115687	2	242045514	242089679	212	22	34029	5.2189	8.999e-08	PASK
ENSG00000114902	3	52738971	52742182	7	3	34029	6.4104	7.2554e-11	SPCS1													ENSG00000154310	3	170779128	171178197	1107	124	30106	5.4557	2.4393e-08	TNIK		ENSG00000115677	2	242166679	242256476	262	31	34029	4.8385	6.5419e-07	HDLBP
ENSG00000114904	3	52744800	52804965	161	15	34029	7.3656	8.8152e-14	NEK4													ENSG00000075651	3	171318195	171528740	659	25	30106	7.4798	3.7231e-14	PLD1		ENSG00000168385	2	242254515	242293442	122	22	34029	5.434	2.755e-08	2002-09-01
ENSG00000055957	3	52811603	52826078	39	6	34029	7.0582	8.4333e-13	ITIH1													ENSG00000183657	3	171509580	171527714	68	9	30106	6.992	1.3553e-12	PP13439		ENSG00000006607	2	242295658	242434256	425	42	34029	5.0333	2.4107e-07	FARP2
ENSG00000055955	3	52846991	52865495	52	9	34029	6.1946	2.921e-10	ITIH4													ENSG00000114796	3	183353356	183402265	193	3	30106	6.1094	5e-10	KLHL24		ENSG00000197548	3	11313995	11599139	705	30	34029	4.8077	7.6348e-07	ATG7
ENSG00000243696	3	52847298	52869745	66	8	34029	6.0626	6.6986e-10	RP5-966M1.6													ENSG00000145191	3	183852826	184402546	1830	208	30106	7.7138	6.1053e-15	EIF2B5		ENSG00000132182	3	13357737	13461809	357	27	34029	5.1122	1.5925e-07	NUP210
ENSG00000272573	3	52867130	52869235	7	2	34029	5.4541	2.4615e-08	MUSTN1													ENSG00000145198	3	183948217	183960117	25	5	30106	5.5139	1.7552e-08	VWA5B2		ENSG00000131374	3	17198654	18486309	3137	74	34029	5.9911	1.042e-09	TBC1D5
ENSG00000248592	3	52867137	52931578	145	12	34029	5.8785	2.0701e-09	TMEM110-MUSTN1													ENSG00000214160	3	183960089	183967336	13	5	30106	5.3416	4.6066e-08	ALG3		ENSG00000077092	3	25215823	25639423	1831	130	34029	4.8436	6.375e-07	RARB
ENSG00000213533	3	52870235	52931612	135	12	34029	5.8773	2.0852e-09	TMEM110													ENSG00000145194	3	183967438	184010819	96	16	30106	5.4597	2.3853e-08	ECE2		ENSG00000178567	3	37027357	37034795	9	3	34029	7.8189	2.6645e-15	EPM2AIP1
ENSG00000163935	3	52937588	53080766	314	25	34029	5.9878	1.0635e-09	SFMBT1													ENSG00000163888	3	183977001	183979251	4	2	30106	4.954	3.6356e-07	CAMK2N2		ENSG00000076242	3	37034823	37107380	176	18	34029	7.2358	2.3148e-13	MLH1
ENSG00000272305	3	53003135	53133469	341	27	34029	5.3753	3.8221e-08	RP11-894J14.5													ENSG00000114867	3	184032283	184053146	37	14	30106	5.7627	4.1379e-09	EIF4G1		ENSG00000093167	3	37094117	37225180	266	17	34029	7.4561	4.4575e-14	LRRFIP2
ENSG00000187672	3	55542336	56502391	3069	129	34029	8.515	8.3268e-18	ERC2													ENSG00000175182	3	184053714	184064063	24	10	30106	5.8301	2.7699e-09	FAM131A		ENSG00000144674	3	37284668	37408242	282	22	34029	5.2425	7.9226e-08	GOLGA4
ENSG00000180376	3	56591189	56655846	302	27	34029	5.1886	1.0597e-07	CCDC66													ENSG00000114859	3	184063973	184079439	47	13	30106	5.9308	1.507e-09	CLCN2		ENSG00000198590	3	37427760	37476988	116	21	34029	5.9672	1.2067e-09	C3orf35
ENSG00000163946	3	56654161	56717265	258	23	34029	5.0271	2.4896e-07	FAM208A													ENSG00000205835	3	190570666	190610218	105	19	30106	6.1094	5e-10	GMNC		ENSG00000144668	3	37493606	37865005	1139	101	34029	4.7878	8.4322e-07	ITGA9
ENSG00000174839	3	57611184	57678816	157	20	34029	4.9634	3.4639e-07	DENND6A													ENSG00000127415	4	980785	998316	76	18	30106	5.319	5.2171e-08	IDUA		ENSG00000144655	3	39183346	39196053	38	10	34029	5.0747	1.9401e-07	CSRNP1
ENSG00000163681	3	57741177	57914895	280	29	34029	5.8018	3.2801e-09	SLMAP													ENSG00000127418	4	1003724	1020685	64	13	30106	7.1548	4.1905e-13	FGFRL1		ENSG00000168036	3	41236328	41301587	105	13	34029	5.4075	3.1949e-08	CTNNB1
ENSG00000163686	3	58223233	58281420	233	20	34029	5.9403	1.4226e-09	ABHD6													ENSG00000163132	4	4861393	4865663	21	7	30106	5.7392	4.7553e-09	MSX1		ENSG00000163817	3	45796942	45838027	84	24	34029	7.2584	1.959e-13	SLC6A20
ENSG00000163684	3	58291974	58310422	74	9	34029	4.8606	5.8506e-07	RPP14													ENSG00000196526	4	7760441	7941653	1011	49	30106	7.3941	7.1168e-14	AFAP1		ENSG00000160799	3	46963216	47023500	87	11	34029	5.2138	9.2488e-08	CCDC12
ENSG00000168297	3	58318607	58411748	403	24	34029	6.4355	6.1543e-11	PXK													ENSG00000048342	4	15471489	15603180	334	44	30106	4.8645	5.7386e-07	CC2D2A		ENSG00000160796	3	47021173	47051193	51	8	34029	5.5503	1.4258e-08	NBEAL2
ENSG00000168291	3	58413357	58419584	25	6	34029	6.349	1.0835e-10	PDHB													ENSG00000118564	4	15606162	15683302	243	21	30106	5.2715	6.7661e-08	FBXL5		ENSG00000181555	3	47057919	47205457	208	16	34029	5.5308	1.5936e-08	SETD2
ENSG00000163618	3	62384022	62861054	1855	123	34029	4.9113	4.5233e-07	CADPS													ENSG00000196355	4	38628029	38666430	104	16	30106	6.1094	5e-10	AC021860.1		ENSG00000088727	3	47269516	47324941	88	16	34029	5.9935	1.0271e-09	KIF9
ENSG00000163634	3	63819546	63849579	62	17	34029	6.2526	2.0188e-10	THOC7													ENSG00000109787	4	38665817	38702663	95	22	30106	7.5541	2.1094e-14	KLF3		ENSG00000114648	3	47324407	47388306	70	17	34029	6.112	4.9191e-10	KLHL18
ENSG00000163635	3	63850233	63989138	323	43	34029	7.5438	2.2815e-14	ATXN7													ENSG00000128045	4	53728457	53733000	12	3	30106	7.5551	2.0928e-14	RASL11B		ENSG00000076201	3	47422501	47454931	37	6	34029	6.2062	2.7143e-10	PTPN23
ENSG00000163636	3	63996225	64009658	40	11	34029	7.3022	1.415e-13	PSMD6													ENSG00000184178	4	53739149	54232242	1351	84	30106	6.4758	4.7153e-11	SCFD2		ENSG00000114650	3	47455203	47518616	71	12	34029	6.144	4.0239e-10	SCAP
ENSG00000163637	3	64079543	64431152	1116	95	34029	4.8625	5.7954e-07	PRICKLE2													ENSG00000145216	4	54243810	55161439	2785	182	30106	6.446	5.7408e-11	FIP1L1		ENSG00000163832	3	47537130	47555251	35	8	34029	6.2129	2.6012e-10	ELP6
ENSG00000163638	3	64501333	64673676	456	49	34029	7.4086	6.3838e-14	ADAMTS9													ENSG00000084093	4	57774075	57802010	83	16	30106	7.65	1.0048e-14	REST		ENSG00000114646	3	47603729	47622282	29	7	34029	4.9238	4.2442e-07	CSPG5
ENSG00000187098	3	69788586	70017488	637	28	34029	5.9756	1.1462e-09	MITF													ENSG00000084092	4	57829536	57844989	51	13	30106	7.8327	2.387e-15	NOA1		ENSG00000173473	3	47626762	47823596	262	20	34029	5.3047	5.6428e-08	SMARCC1
ENSG00000114861	3	71003844	71633140	1370	151	34029	7.9629	8.4015e-16	FOXP1													ENSG00000047315	4	57843888	57897334	170	21	30106	7.4878	3.5028e-14	POLR2B		ENSG00000132153	3	47844399	47891685	48	9	34029	5.4807	2.1188e-08	DHX30
ENSG00000185008	3	75955846	77699115	5528	304	34029	9.6917	1.6355e-22	ROBO2													ENSG00000163453	4	57896939	57976551	438	52	30106	4.8989	4.819e-07	IGFBP7		ENSG00000047849	3	47892182	48130769	292	22	34029	5.3512	4.3696e-08	MAP4
ENSG00000169855	3	78646390	79816965	2998	145	34029	6.9605	1.6954e-12	ROBO1													ENSG00000156140	4	73146686	73434516	494	31	30106	6.8351	4.0961e-12	ADAMTS3		ENSG00000164045	3	48198636	48229892	38	9	34029	7.3879	7.4607e-14	CDC25A
ENSG00000044524	3	89156674	89531284	752	34	34029	7.8443	2.1768e-15	EPHA3													ENSG00000189308	4	83831126	83934079	211	10	30106	4.9452	3.8041e-07	LIN54		ENSG00000164048	3	48282590	48340743	106	9	34029	7.281	1.6565e-13	ZNF589
ENSG00000184500	3	93591881	93692910	103	24	34029	5.1053	1.651e-07	PROS1													ENSG00000163629	4	87515468	87736324	647	18	30106	6.2926	1.5609e-10	PTPN13		ENSG00000172113	3	48334754	48343175	19	3	34029	6.7411	7.8569e-12	NME6
ENSG00000178694	3	93781760	93847389	69	22	34029	5.1956	1.0202e-07	NSUN3													ENSG00000145283	4	87744621	87770416	37	10	30106	4.8372	6.5833e-07	SLC10A6		ENSG00000229453	3	48348336	48369831	50	4	34029	6.7661	6.6145e-12	SPINK8
ENSG00000072858	3	113251143	113348425	310	37	34029	4.8333	6.716e-07	SIDT1													ENSG00000163633	4	87797358	87857354	145	15	30106	4.8491	6.2011e-07	C4orf36		ENSG00000164049	3	48413709	48442666	48	2	34029	7.1709	3.7248e-13	FBXW12
ENSG00000181722	3	114056941	114866118	1623	132	34029	5.6032	1.052e-08	ZBTB20													ENSG00000172493	4	87856154	88062206	516	37	30106	6.0137	9.0682e-10	AFF1		ENSG00000164050	3	48445261	48471594	30	7	34029	7.6767	8.1601e-15	PLXNB1
ENSG00000031081	3	119013220	119139561	453	65	34029	4.9762	3.2424e-07	ARHGAP31													ENSG00000118762	4	88928820	88998929	159	24	30106	7.1818	3.4406e-13	PKD2		ENSG00000164051	3	48473574	48481866	15	4	34029	7.7527	4.4964e-15	CCDC51
ENSG00000114491	3	124449213	124464040	62	11	34029	6.2789	1.7048e-10	UMPS													ENSG00000138640	4	89647106	90032549	1271	61	30106	5.5154	1.7396e-08	FAM13A		ENSG00000232112	3	48481667	48485616	13	3	34029	7.7016	6.7168e-15	TMA7
ENSG00000082781	3	124480795	124620265	503	33	34029	5.7688	3.993e-09	ITGB5													ENSG00000163104	4	95128762	95212443	187	13	30106	6.4574	5.3254e-11	SMARCAD1		ENSG00000164053	3	48488114	48507115	21	4	34029	7.7272	5.4956e-15	ATRIP
ENSG00000221955	3	124801480	124998021	715	87	34029	6.7197	9.1036e-12	SLC12A8													ENSG00000163106	4	95219686	95264027	102	10	30106	5.9724	1.1688e-09	HPGDS		ENSG00000213689	3	48506445	48509044	3	2	34029	6.1094	5e-10	TREX1
ENSG00000004399	3	129274018	129325661	184	23	34029	5.8757	2.1052e-09	PLXND1													ENSG00000138795	4	108968701	109090112	266	25	30106	4.8092	7.5769e-07	LEF1		ENSG00000225697	3	48663156	48672926	17	3	34029	5.6502	8.0143e-09	SLC26A6
ENSG00000138246	3	132136370	132257876	261	26	34029	5.4575	2.4139e-08	DNAJC13													ENSG00000145375	4	123844229	124240605	1420	38	30106	6.2932	1.5546e-10	SPATA5		ENSG00000008300	3	48673902	48700348	29	5	34029	6.1552	3.7496e-10	CELSR3
ENSG00000240303	3	132276982	132379567	177	20	34029	4.993	2.9723e-07	ACAD11													ENSG00000170185	4	144106070	144144983	93	10	30106	4.9656	3.4244e-07	USP38		ENSG00000213672	3	48701364	48723797	36	5	34029	6.7093	9.7778e-12	NCKIPSD
ENSG00000113971	3	132276986	132441303	284	29	34029	5.2007	9.9265e-08	NPHP3													ENSG00000164161	4	145567173	145666423	187	15	30106	6.1094	5e-10	HHIP		ENSG00000068745	3	48725436	48777786	93	13	34029	7.8357	2.3315e-15	IP6K2
ENSG00000129048	3	132316081	132337811	46	11	34029	5.2244	8.734e-08	ACKR4													ENSG00000164162	4	145888264	146019693	162	29	30106	6.1445	4.0117e-10	ANAPC10		ENSG00000114302	3	48782030	48885279	85	16	34029	7.345	1.0292e-13	PRKAR2A
ENSG00000174579	3	135867764	135916083	62	16	34029	5.5416	1.4984e-08	MSL2													ENSG00000164163	4	146019084	146050331	25	10	30106	5.1224	1.5084e-07	ABCE1		ENSG00000178537	3	48894369	48936426	42	9	34029	6.1094	5e-10	SLC25A20
ENSG00000114054	3	135969148	136056738	161	25	34029	5.5154	1.7402e-08	PCCB													ENSG00000164164	4	146031990	146101313	71	23	30106	6.0759	6.1633e-10	OTUD4		ENSG00000177479	3	48956254	49023815	81	16	34029	7.2667	1.8419e-13	ARIH2
ENSG00000118007	3	136055077	136471220	746	38	34029	5.4091	3.1667e-08	STAG1													ENSG00000145431	4	157681606	157892546	369	42	30106	5.263	7.0851e-08	PDGFC		ENSG00000178467	3	49027319	49044587	14	4	34029	7.6954	7.0499e-15	P4HTM
ENSG00000168917	3	136537489	136574734	107	6	34029	5.2103	9.4249e-08	SLC35G2													ENSG00000052795	4	159690290	159829201	218	20	30106	6.8918	2.755e-12	FNIP2		ENSG00000178252	3	49044495	49053386	7	3	34029	7.964	8.3267e-16	WDR6
ENSG00000158092	3	136581050	136668665	227	11	34029	5.3068	5.5782e-08	NCK1													ENSG00000164123	4	159814286	159959912	446	29	30106	7.2014	2.9804e-13	C4orf45		ENSG00000178149	3	49052921	49059726	9	5	34029	7.9057	1.3323e-15	DALRD3
ENSG00000069849	3	141594966	141645356	192	20	34029	6.0755	6.1817e-10	ATP1B3													ENSG00000272297	4	187347700	187476464	636	72	30106	6.8763	3.0716e-12	RP11-215A19.2		ENSG00000178035	3	49061758	49066841	7	5	34029	7.0351	9.9531e-13	IMPDH2
ENSG00000114126	3	141663277	141868386	755	22	34029	6.1252	4.5283e-10	TFDP2													ENSG00000095015	5	56111401	56191979	216	21	30106	5.9293	1.5208e-09	MAP3K1		ENSG00000198218	3	49067140	49131796	76	16	34029	7.2929	1.5166e-13	QRICH1
ENSG00000114127	3	142025449	142166904	215	23	34029	6.9243	2.1903e-12	XRN1													ENSG00000155542	5	56205087	56221359	46	6	30106	5.4817	2.1064e-08	SETD9		ENSG00000172053	3	49133365	49142553	11	4	34029	7.9414	9.992e-16	QARS
ENSG00000120756	3	142315229	142432506	281	24	34029	5.1711	1.1637e-07	PLS1													ENSG00000035499	5	59892739	59996017	222	23	30106	7.0928	6.5725e-13	DEPDC1B		ENSG00000172046	3	49145479	49158371	11	4	34029	8.014	5.5511e-16	USP19
ENSG00000174963	3	147103833	147124647	39	12	34029	7.444	4.885e-14	ZIC4													ENSG00000164181	5	60047618	60140216	287	31	30106	6.882	2.9506e-12	ELOVL7		ENSG00000172037	3	49158547	49170551	13	8	34029	8.0988	2.7756e-16	LAMB2
ENSG00000152977	3	147111209	147228080	289	29	34029	7.891	1.4988e-15	ZIC1													ENSG00000049167	5	60169658	60240900	205	24	30106	6.1094	5e-10	ERCC8		ENSG00000177352	3	49199968	49203754	5	2	34029	6.1655	3.5138e-10	CCDC71
ENSG00000196428	3	150126122	150184218	150	17	34029	4.833	6.7235e-07	TSC22D2													ENSG00000164182	5	60240956	60448853	532	26	30106	7.2785	1.6878e-13	NDUFAF2		ENSG00000185909	3	49209044	49213917	8	2	34029	7.1633	3.9374e-13	KLHDC8B
ENSG00000197980	3	156543270	156763918	696	35	34029	5.3753	3.8222e-08	LEKR1													ENSG00000188725	5	60453536	60458301	6	4	30106	8.2924	5.5511e-17	SMIM15		ENSG00000236980	3	49215065	49229291	24	7	34029	7.9223	1.1657e-15	C3orf84
ENSG00000250588	3	158680024	159615155	2336	131	34029	6.4741	4.7678e-11	IQCJ-SCHIP1													ENSG00000130449	5	60628100	60841997	364	33	30106	5.2251	8.7019e-08	ZSWIM6		ENSG00000173421	3	49235861	49295537	90	14	34029	7.4556	4.4742e-14	CCDC36
ENSG00000214216	3	158680717	158984096	698	47	34029	5.6945	6.1862e-09	IQCJ													ENSG00000049192	5	64444563	64777747	828	50	30106	6.4433	5.846e-11	ADAMTS6		ENSG00000225399	3	49297518	49298744	3	1	34029	6.1094	5e-10	RP11-3B7.1
ENSG00000151967	3	159557650	159615149	89	20	34029	5.1261	1.4787e-07	SCHIP1													ENSG00000123219	5	64813593	64858998	154	12	30106	5.5494	1.4336e-08	CENPK		ENSG00000188315	3	49306035	49315342	14	4	34029	6.9143	2.3503e-12	C3orf62
ENSG00000154310	3	170779128	171178197	1107	124	34029	7.1525	4.2603e-13	TNIK													ENSG00000113593	5	64859063	64883376	70	7	30106	5.3657	4.0309e-08	PPWD1		ENSG00000114316	3	49315264	49378145	84	13	34029	6.1094	5e-10	USP4
ENSG00000075651	3	171318195	171528740	659	25	34029	5.4263	2.8759e-08	PLD1													ENSG00000113595	5	64885507	64921802	115	10	30106	5.5274	1.6247e-08	TRIM23		ENSG00000233276	3	49394609	49396033	2	1	34029	5.0436	2.2838e-07	GPX1
ENSG00000145191	3	183852826	184402546	1830	208	34029	7.0911	6.6511e-13	EIF2B5													ENSG00000113597	5	64920543	64962060	130	10	30106	5.1506	1.298e-07	TRAPPC13		ENSG00000067560	3	49396578	49450431	105	12	34029	7.8017	3.0531e-15	RHOA
ENSG00000145198	3	183948217	183960117	25	5	34029	4.9612	3.5032e-07	VWA5B2													ENSG00000253251	5	64920592	64926718	19	5	30106	5.2118	9.3503e-08	CTC-534A2.2		ENSG00000145022	3	49449639	49453908	9	4	34029	7.956	8.8818e-16	TCTA
ENSG00000145194	3	183967438	184010819	96	16	34029	5.2797	6.4706e-08	ECE2													ENSG00000197860	5	64961755	65018862	93	13	30106	6.02	8.7187e-10	SGTB		ENSG00000145020	3	49454211	49460186	11	3	34029	6.6564	1.4029e-11	AMT
ENSG00000163888	3	183977001	183979251	4	2	34029	5.1027	1.6743e-07	CAMK2N2													ENSG00000152409	5	78532012	78623038	186	16	30106	4.7964	8.0761e-07	JMY		ENSG00000145029	3	49460379	49466759	7	4	34029	8.2095	1.1102e-16	NICN1
ENSG00000114859	3	184063973	184079439	47	13	34029	5.3182	5.2389e-08	CLCN2													ENSG00000174695	5	82348665	82373682	66	7	30106	5.8771	2.0874e-09	TMEM167A		ENSG00000173402	3	49506146	49573048	119	14	34029	7.3799	7.9214e-14	DAG1
ENSG00000205835	3	190570666	190610218	105	19	34029	7.8357	2.3315e-15	GMNC													ENSG00000152422	5	82373317	82649606	749	40	30106	6.75	7.3901e-12	XRCC4		ENSG00000164061	3	49591922	49708978	177	19	34029	6.1094	5e-10	BSN
ENSG00000127418	4	1003724	1020685	64	13	34029	7.1252	5.1981e-13	FGFRL1													ENSG00000038427	5	82767284	82878122	271	44	30106	7.1401	4.6624e-13	VCAN		ENSG00000164062	3	49711435	49721396	9	3	34029	6.1762	3.2829e-10	APEH
ENSG00000163950	4	1694527	1714282	51	11	34029	7.1147	5.6061e-13	SLBP													ENSG00000081189	5	88013975	88199922	381	40	30106	5.278	6.5312e-08	MEF2C		ENSG00000173531	3	49721380	49726934	6	3	34029	8.2924	5.5511e-17	MST1
ENSG00000168936	4	1717679	1723085	26	6	34029	6.634	1.6337e-11	TMEM129													ENSG00000175745	5	92919043	92930321	11	5	30106	7.4306	5.4068e-14	NR2F1		ENSG00000164068	3	49726932	49758962	57	11	34029	7.3743	8.2601e-14	RNF123
ENSG00000013810	4	1723227	1746898	148	14	34029	6.7006	1.038e-11	TACC3													ENSG00000113391	5	92953775	93447404	807	39	30106	7.8322	2.3975e-15	FAM172A		ENSG00000176020	3	49754267	49761349	6	4	34029	5.8429	2.5643e-09	AMIGO3
ENSG00000068078	4	1795034	1810599	42	10	34029	6.0569	6.9369e-10	FGFR3													ENSG00000248483	5	93070508	93077343	8	2	30106	7.5126	2.8977e-14	POU5F2		ENSG00000173540	3	49754277	49761384	6	4	34029	5.8429	2.5643e-09	GMPPB
ENSG00000087274	4	2845584	2931803	208	25	34029	4.9147	4.447e-07	ADD1													ENSG00000185261	5	93488671	93954309	753	87	30106	8.9242	2.2445e-19	KIAA0825		ENSG00000176095	3	49761727	49823975	118	14	34029	7.2997	1.4422e-13	IP6K1
ENSG00000109736	4	2932288	2936586	14	6	34029	4.8398	6.4998e-07	MFSD10													ENSG00000133302	5	93954052	94075141	355	25	30106	6.7975	5.3219e-12	ANKRD32		ENSG00000187492	3	49828165	49837268	18	7	34029	6.7344	8.2291e-12	CDHR4
ENSG00000196526	4	7760441	7941653	1011	49	34029	6.0394	7.7327e-10	AFAP1													ENSG00000184349	5	106712590	107006596	765	106	30106	5.055	2.1515e-07	EFNA5		ENSG00000182179	3	49842640	49851379	11	4	34029	7.0172	1.1314e-12	UBA7
ENSG00000071127	4	10075963	10118573	200	22	34029	4.8723	5.5166e-07	WDR1													ENSG00000151422	5	108083523	108532542	1759	62	30106	4.967	3.3995e-07	FER		ENSG00000183763	3	49866034	49894007	42	7	34029	7.4184	5.9286e-14	TRAIP
ENSG00000145147	4	20254883	20622184	1009	117	34029	6.0909	5.6149e-10	SLIT2													ENSG00000064692	5	121647049	121799914	243	24	30106	5.0878	1.8113e-07	SNCAIP		ENSG00000164076	3	49895421	49907655	22	6	34029	7.7481	4.6629e-15	CAMKV
ENSG00000169851	4	30722037	31148422	1330	86	34029	5.4989	1.9109e-08	PCDH7													ENSG00000205302	5	122110691	122165803	222	22	30106	6.2737	1.7633e-10	SNX2		ENSG00000164078	3	49924435	49941299	29	6	34029	6.1094	5e-10	MST1R
ENSG00000196355	4	38628029	38666430	104	16	34029	7.5356	2.4314e-14	AC021860.1													ENSG00000064652	5	122179134	122365049	687	26	30106	4.8047	7.7485e-07	SNX24		ENSG00000228008	3	49941278	49954370	13	4	34029	7.7972	3.1641e-15	CTD-2330K9.3
ENSG00000109787	4	38665817	38702663	95	22	34029	6.1094	5e-10	KLF3													ENSG00000168938	5	122358945	122372436	45	12	30106	5.7512	4.4311e-09	PPIC		ENSG00000164077	3	49946302	49967606	29	9	34029	7.6659	8.8818e-15	MON1A
ENSG00000075539	4	48499378	48782339	421	35	34029	5.2444	7.8409e-08	FRYL													ENSG00000061455	5	122424816	122529960	427	42	30106	7.6197	1.2712e-14	PRDM6		ENSG00000004534	3	49977440	50137478	319	20	34029	6.8928	2.7358e-12	RBM6
ENSG00000109189	4	53457138	53525502	86	7	34029	7.2376	2.2843e-13	USP46													ENSG00000168944	5	122680579	122759286	257	15	30106	6.1094	5e-10	CEP120		ENSG00000003756	3	50126341	50156454	35	8	34029	7.2422	2.2077e-13	RBM5
ENSG00000226887	4	53588785	53617807	45	4	34029	6.1094	5e-10	ERVMER34-1													ENSG00000151292	5	122847793	122952739	202	20	30106	5.8113	3.099e-09	CSNK1G3		ENSG00000001617	3	50192478	50226508	66	10	34029	7.5317	2.5036e-14	SEMA3F
ENSG00000128045	4	53728457	53733000	12	3	34029	7.6142	1.3267e-14	RASL11B													ENSG00000138829	5	127593601	127994878	1372	59	30106	7.2992	1.4472e-13	FBN2		ENSG00000114349	3	50229045	50233949	3	1	34029	5.8531	2.4128e-09	GNAT1
ENSG00000184178	4	53739149	54232242	1351	84	34029	5.5456	1.4651e-08	SCFD2													ENSG00000113396	5	127873706	128369335	2343	66	30106	7.8094	2.8739e-15	SLC27A6		ENSG00000114353	3	50263724	50296787	41	11	34029	4.9461	3.7865e-07	GNAI2
ENSG00000145216	4	54243810	55161439	2785	182	34029	8.5143	8.3774e-18	FIP1L1													ENSG00000145808	5	128795958	129074376	830	42	30106	5.8166	3.0021e-09	ADAMTS19		ENSG00000179564	3	50316458	50325545	4	1	34029	4.9845	3.1054e-07	LSMEM2
ENSG00000109220	4	54875956	54930857	81	10	34029	6.1094	5e-10	CHIC2													ENSG00000186367	5	129083772	129102425	60	9	30106	4.9697	3.3524e-07	KIAA1024L		ENSG00000214706	3	50325163	50330349	7	5	34029	5.7163	5.442e-09	IFRD2
ENSG00000134853	4	55095264	55164414	157	13	34029	4.9008	4.7727e-07	PDGFRA													ENSG00000164398	5	131142683	131347936	376	24	30106	4.8137	7.4084e-07	ACSL6		ENSG00000186792	3	50330262	50336899	8	4	34029	5.7908	3.5029e-09	HYAL3
ENSG00000134851	4	56262124	56319564	176	17	34029	5.2767	6.5756e-08	TMEM165													ENSG00000164399	5	131396222	131398897	3	1	30106	4.8114	7.4936e-07	IL3		ENSG00000114378	3	50337320	50349812	18	6	34029	6.0401	7.7006e-10	HYAL1
ENSG00000134852	4	56294070	56413305	449	20	34029	5.3599	4.1627e-08	CLOCK													ENSG00000164400	5	131409483	131411859	6	3	30106	6.4413	5.9223e-11	CSF2		ENSG00000068001	3	50355221	50360337	2	1	34029	5.8525	2.4209e-09	HYAL2
ENSG00000156140	4	73146686	73434516	494	31	34029	6.1094	5e-10	ADAMTS3													ENSG00000072682	5	131527531	131631008	309	31	30106	7.0849	6.9567e-13	P4HA2		ENSG00000114383	3	50357458	50365682	6	4	34029	6.883	2.9311e-12	TUSC2
ENSG00000138771	4	77356253	77704406	1034	65	34029	4.9267	4.1823e-07	SHROOM3													ENSG00000131435	5	131593364	131609147	48	8	30106	6.037	7.8518e-10	PDLIM4		ENSG00000068028	3	50367219	50378411	13	4	34029	5.092	1.772e-07	RASSF1
ENSG00000138674	4	83739814	83822319	189	11	34029	5.223	8.8026e-08	SEC31A													ENSG00000197208	5	131630136	131679899	168	16	30106	5.9932	1.0288e-09	SLC22A4		ENSG00000004838	3	50378541	50384283	4	2	34029	4.9351	4.0063e-07	ZMYND10
ENSG00000189308	4	83831126	83934079	211	10	34029	5.0252	2.5147e-07	LIN54													ENSG00000197375	5	131705444	131731306	109	13	30106	6.3398	1.1504e-10	SLC22A5		ENSG00000114388	3	50384761	50388522	1	1	34029	5.581	1.196e-08	NPRL2
ENSG00000138663	4	83955600	83996971	46	8	34029	4.8122	7.4638e-07	COPS4													ENSG00000197536	5	131746328	131811736	216	22	30106	6.1584	3.675e-10	C5orf56		ENSG00000007402	3	50400233	50541675	285	23	34029	5.4181	3.012e-08	CACNA2D2
ENSG00000163629	4	87515468	87736324	647	18	34029	4.9694	3.3583e-07	PTPN13													ENSG00000069011	5	134363425	134370503	24	4	30106	5.4695	2.2559e-08	PITX1		ENSG00000088543	3	50595462	50608458	18	6	34029	5.3165	5.2886e-08	C3orf18
ENSG00000163633	4	87797358	87857354	145	15	34029	4.8367	6.6007e-07	C4orf36													ENSG00000224186	5	134368970	134691744	765	104	30106	4.9955	2.9346e-07	C5orf66		ENSG00000114735	3	50606583	50622366	22	6	34029	5.2906	6.0957e-08	HEMK1
ENSG00000172493	4	87856154	88062206	516	37	34029	6.2029	2.7722e-10	AFF1													ENSG00000120306	5	139554227	139661637	228	15	30106	5.3194	5.206e-08	CYSTM1		ENSG00000023330	3	52232102	52248343	32	6	34029	7.1253	5.192e-13	ALAS1
ENSG00000118762	4	88928820	88998929	159	24	34029	6.7229	8.9094e-12	PKD2													ENSG00000113068	5	139624624	139682706	107	11	30106	5.0946	1.7471e-07	PFDN1		ENSG00000239732	3	52255096	52273183	49	12	34029	6.5327	3.2304e-11	TLR9
ENSG00000138640	4	89647106	90032549	1271	61	34029	5.2229	8.8073e-08	FAM13A													ENSG00000113070	5	139712428	139726216	37	9	30106	6.8193	4.5731e-12	HBEGF		ENSG00000173366	3	52255097	52265206	17	7	34029	6.3216	1.2941e-10	TLR9
ENSG00000163104	4	95128762	95212443	187	13	34029	7.2426	2.2016e-13	SMARCAD1													ENSG00000177556	5	151121877	151152093	61	9	30106	7.3429	1.0453e-13	ATOX1		ENSG00000247596	3	52262626	52273276	36	10	34029	6.2435	2.1388e-10	TWF2
ENSG00000163106	4	95219686	95264027	102	10	34029	6.9354	2.0254e-12	HPGDS													ENSG00000145907	5	151150606	151192346	104	15	30106	6.4686	4.9466e-11	G3BP1		ENSG00000164091	3	52288437	52322036	77	15	34029	5.2999	5.7949e-08	WDR82
ENSG00000153064	4	102332443	102995969	1940	117	34029	6.0453	7.4561e-10	BANK1													ENSG00000145888	5	151202074	151304403	231	15	30106	6.2172	2.5302e-10	GLRA1		ENSG00000168237	3	52321105	52329272	17	5	34029	6.4272	6.4983e-11	GLYCTK
ENSG00000138821	4	103172198	103352415	523	41	34029	6.6997	1.0439e-11	SLC39A8													ENSG00000164330	5	158122928	158526769	869	79	30106	6.6711	1.2693e-11	EBF1		ENSG00000114841	3	52350335	52434507	180	18	34029	5.0595	2.1013e-07	DNAH1
ENSG00000073331	4	113206665	113363776	434	66	34029	6.2199	2.4866e-10	ALPK1													ENSG00000181163	5	170814120	170838141	67	6	30106	6.0852	5.8179e-10	NPM1		ENSG00000163930	3	52435029	52444366	11	4	34029	5.8597	2.319e-09	BAP1
ENSG00000138658	4	113460492	113558151	224	27	34029	6.0456	7.4408e-10	C4orf21													ENSG00000124782	6	7107830	7252213	301	44	30106	7.0338	1.005e-12	RREB1		ENSG00000010319	3	52467069	52479101	24	7	34029	5.7015	5.9371e-09	SEMA3G
ENSG00000174720	4	113558120	113578748	45	13	34029	5.192	1.0401e-07	LARP7													ENSG00000153162	6	7727030	7881655	533	61	30106	7.454	4.526e-14	BMP6		ENSG00000010322	3	52489134	52527087	105	11	34029	6.1725	3.3612e-10	NISCH
ENSG00000164099	4	119201193	119274158	196	29	34029	5.3099	5.4845e-08	PRSS12													ENSG00000239264	6	7881483	8026646	584	61	30106	6.7483	7.4791e-12	TXNDC5		ENSG00000010327	3	52529354	52558511	73	15	34029	6.1094	5e-10	STAB1
ENSG00000123737	4	122722472	122738176	36	7	34029	5.1425	1.3557e-07	EXOSC9													ENSG00000259040	6	7881755	8064597	732	67	30106	6.6261	1.7239e-11	BLOC1S5-TXNDC5		ENSG00000168268	3	52558386	52569070	34	7	34029	8.0577	3.8858e-16	NT5DC2
ENSG00000138686	4	122745595	122791652	88	13	34029	5.0779	1.9078e-07	BBS7													ENSG00000145996	6	20534688	21232635	2236	104	30106	5.2487	7.6582e-08	CDKAL1		ENSG00000168273	3	52568029	52613253	122	15	34029	7.2004	3.0026e-13	SMIM4
ENSG00000164161	4	145567173	145666423	187	15	34029	6.1094	5e-10	HHIP													ENSG00000079691	6	25279306	25620758	1479	90	30106	7.2116	2.7652e-13	LRRC16A		ENSG00000163939	3	52579368	52719933	396	23	34029	6.1094	5e-10	PBRM1
ENSG00000164162	4	145888264	146019693	162	29	34029	5.4038	3.2621e-08	ANAPC10													ENSG00000079689	6	25652464	25702011	169	27	30106	6.8025	5.1425e-12	SCGN		ENSG00000163938	3	52715172	52728508	27	5	34029	7.4133	6.1617e-14	GNL3
ENSG00000164163	4	146019084	146050331	25	10	34029	5.0601	2.0957e-07	ABCE1													ENSG00000146039	6	25754927	25781419	120	19	30106	5.555	1.3879e-08	SLC17A4		ENSG00000016864	3	52728505	52740048	18	5	34029	7.3979	6.9167e-14	GLT8D1
ENSG00000164164	4	146031990	146101313	71	23	34029	5.683	6.6186e-09	OTUD4													ENSG00000124568	6	25783125	25832287	165	18	30106	6.2049	2.7359e-10	SLC17A1		ENSG00000114902	3	52738971	52742182	7	3	34029	6.5921	2.1688e-11	SPCS1
ENSG00000145431	4	157681606	157892546	369	42	34029	6.1094	5e-10	PDGFC													ENSG00000124564	6	25833294	25882514	155	20	30106	7.3009	1.4289e-13	SLC17A3		ENSG00000114904	3	52744800	52804965	161	15	34029	7.5648	1.9429e-14	NEK4
ENSG00000052795	4	159690290	159829201	218	20	34029	5.0217	2.5614e-07	FNIP2													ENSG00000112337	6	25912982	25930946	63	9	30106	6.6146	1.8623e-11	SLC17A2		ENSG00000055957	3	52811603	52826078	39	6	34029	7.3178	1.2607e-13	ITIH1
ENSG00000164123	4	159814286	159959912	446	29	34029	5.8015	3.2854e-09	C4orf45													ENSG00000112343	6	25963030	25987384	60	16	30106	6.9611	1.6884e-12	TRIM38		ENSG00000055955	3	52846991	52865495	52	9	34029	6.6902	1.1143e-11	ITIH4
ENSG00000109756	4	160025330	160281321	530	38	34029	6.2463	2.1011e-10	RAPGEF2													ENSG00000124610	6	26017260	26018040	4	2	30106	5.0531	2.1731e-07	HIST1H1A		ENSG00000243696	3	52847298	52869745	66	8	34029	6.6086	1.9403e-11	RP5-966M1.6
ENSG00000272297	4	187347700	187476464	636	72	34029	6.829	4.2761e-12	RP11-215A19.2													ENSG00000196176	6	26021907	26022278	2	1	30106	5.2892	6.1433e-08	HIST1H4A		ENSG00000272573	3	52867130	52869235	7	2	34029	5.7956	3.4037e-09	MUSTN1
ENSG00000183580	5	15500305	15939900	1131	62	34029	5.5533	1.4017e-08	FBXL7													ENSG00000124529	6	26027124	26027480	3	1	30106	4.919	4.3485e-07	HIST1H4B		ENSG00000248592	3	52867137	52931578	145	12	34029	6.3803	8.8352e-11	TMEM110-MUSTN1
ENSG00000172239	5	43526369	43557860	78	11	34029	4.82	7.1761e-07	PAIP1													ENSG00000196532	6	26045639	26046097	3	2	30106	5.1182	1.5426e-07	HIST1H3C		ENSG00000213533	3	52870235	52931612	135	12	34029	6.3662	9.6871e-11	TMEM110
ENSG00000095015	5	56111401	56191979	216	21	34029	7.1539	4.2166e-13	MAP3K1													ENSG00000010704	6	26087509	26098571	28	9	30106	7.7161	5.9952e-15	HFE		ENSG00000163935	3	52937588	53080766	314	25	34029	6.7687	6.4981e-12	SFMBT1
ENSG00000155545	5	56215429	56267502	183	21	34029	5.3239	5.0791e-08	MIER3													ENSG00000187475	6	26107640	26108364	2	1	30106	5.3701	3.9357e-08	HIST1H1T		ENSG00000272305	3	53003135	53133469	341	27	34029	6.2467	2.0961e-10	RP11-894J14.5
ENSG00000035499	5	59892739	59996017	222	23	34029	7.4121	6.2172e-14	DEPDC1B													ENSG00000180596	6	26115101	26124154	29	6	30106	6.0881	5.7139e-10	HIST1H2BC		ENSG00000114251	3	55499743	55523973	41	14	34029	5.2836	6.3335e-08	WNT5A
ENSG00000164181	5	60047618	60140216	287	31	34029	6.1094	5e-10	ELOVL7													ENSG00000180573	6	26124373	26139344	48	9	30106	5.9898	1.0506e-09	HIST1H2AC		ENSG00000187672	3	55542336	56502391	3069	129	34029	8.305	4.9922e-17	ERC2
ENSG00000049167	5	60169658	60240900	205	24	34029	7.1965	3.0892e-13	ERCC8													ENSG00000158373	6	26158349	26171577	16	4	30106	5.9861	1.075e-09	HIST1H2BD		ENSG00000144730	3	57124010	57204334	222	25	34029	4.9433	3.8399e-07	IL17RD
ENSG00000164182	5	60240956	60448853	532	26	34029	8.0473	4.2321e-16	NDUFAF2													ENSG00000197697	6	26183958	26184454	2	1	30106	6.1094	5e-10	HIST1H2BE		ENSG00000174844	3	57327727	57530071	793	36	34029	4.799	7.9732e-07	DNAH12
ENSG00000188725	5	60453536	60458301	6	4	34029	8.0577	3.8858e-16	SMIM15													ENSG00000197846	6	26199748	26200942	10	4	30106	6.8297	4.2552e-12	HIST1H2BF		ENSG00000174840	3	57542003	57552571	23	7	34029	6.0335	8.0201e-10	PDE12
ENSG00000130449	5	60628100	60841997	364	33	34029	7.6261	1.2101e-14	ZSWIM6													ENSG00000158406	6	26281283	26285762	16	5	30106	4.8234	7.0567e-07	HIST1H4H		ENSG00000168374	3	57557090	57583947	81	12	34029	5.3054	5.62e-08	ARF4
ENSG00000068796	5	61601989	61833076	580	27	34029	6.373	9.2698e-11	KIF2A													ENSG00000186470	6	26365387	26378546	101	9	30106	7.5146	2.8533e-14	BTN3A2		ENSG00000174839	3	57611184	57678816	157	20	34029	5.0586	2.1115e-07	DENND6A
ENSG00000086189	5	61683081	61699766	44	8	34029	5.302	5.7279e-08	DIMT1													ENSG00000112763	6	26458150	26476849	80	15	30106	6.7601	6.8943e-12	BTN2A1		ENSG00000163681	3	57741177	57914895	280	29	34029	6.1094	5e-10	SLMAP
ENSG00000086200	5	61699799	61924409	499	37	34029	6.4323	6.285e-11	IPO11													ENSG00000146109	6	26597180	26600278	16	5	30106	5.7189	5.3598e-09	ABT1		ENSG00000163686	3	58223233	58281420	233	20	34029	5.7775	3.7904e-09	ABHD6
ENSG00000123219	5	64813593	64858998	154	12	34029	6.9584	1.7214e-12	CENPK													ENSG00000181315	6	26636518	26659980	85	12	30106	5.3362	4.7452e-08	ZNF322		ENSG00000163684	3	58291974	58310422	74	9	34029	5.3637	4.0771e-08	RPP14
ENSG00000113593	5	64859063	64883376	70	7	34029	6.6581	1.387e-11	PPWD1													ENSG00000185130	6	27775257	27775709	2	1	30106	7.74	4.9728e-15	HIST1H2BL		ENSG00000168297	3	58318607	58411748	403	24	34029	6.9783	1.4938e-12	PXK
ENSG00000113595	5	64885507	64921802	115	10	34029	7.051	8.884e-13	TRIM23													ENSG00000182611	6	27782112	27782607	3	2	30106	6.3125	1.3725e-10	HIST1H2AJ		ENSG00000168291	3	58413357	58419584	25	6	34029	6.8388	3.994e-12	PDHB
ENSG00000113597	5	64920543	64962060	130	10	34029	5.5863	1.1597e-08	TRAPPC13													ENSG00000233822	6	27806323	27823487	35	8	30106	7.5999	1.4821e-14	HIST1H2BN		ENSG00000163634	3	63819546	63849579	62	17	34029	5.4963	1.9391e-08	THOC7
ENSG00000253251	5	64920592	64926718	19	5	34029	6.0814	5.9551e-10	CTC-534A2.2													ENSG00000198374	6	27833034	27833606	2	1	30106	6.1094	5e-10	HIST1H2AL		ENSG00000163635	3	63850233	63989138	323	43	34029	7.2181	2.6362e-13	ATXN7
ENSG00000197860	5	64961755	65018862	93	13	34029	6.1094	5e-10	SGTB													ENSG00000184357	6	27834570	27835359	7	4	30106	6.7921	5.5264e-12	HIST1H1B		ENSG00000163636	3	63996225	64009658	40	11	34029	6.7043	1.0122e-11	PSMD6
ENSG00000123213	5	65018023	65167553	506	44	34029	5.3093	5.5032e-08	NLN													ENSG00000182572	6	27839623	27840099	2	1	30106	5.3922	3.4799e-08	HIST1H3I		ENSG00000163638	3	64501333	64673676	456	49	34029	6.1094	5e-10	ADAMTS9
ENSG00000069020	5	65892176	66465423	1686	117	34029	7.4971	3.2611e-14	MAST4													ENSG00000198558	6	27840926	27841289	2	1	30106	6.1094	5e-10	HIST1H4L		ENSG00000187098	3	69788586	70017488	637	28	34029	4.7975	8.0321e-07	MITF
ENSG00000083312	5	72112139	72212560	182	18	34029	5.8563	2.3661e-09	TNPO1													ENSG00000197153	6	27858093	27860884	8	3	30106	6.6302	1.6756e-11	HIST1H3J		ENSG00000114861	3	71003844	71633140	1370	151	34029	8.8484	4.4372e-19	FOXP1
ENSG00000157107	5	72251808	72386349	233	15	34029	6.3455	1.1086e-10	FCHO2													ENSG00000168131	6	27878963	27880174	4	2	30106	6.6687	1.2904e-11	OR2B2		ENSG00000185008	3	75955846	77699115	5528	304	34029	10.207	9.2e-25	ROBO2
ENSG00000152409	5	78532012	78623038	186	16	34029	5.0563	2.1373e-07	JMY													ENSG00000197279	6	28048753	28057341	26	7	30106	6.858	3.492e-12	ZNF165		ENSG00000169855	3	78646390	79816965	2998	145	34029	6.7839	5.8483e-12	ROBO1
ENSG00000113318	5	79950467	80172279	689	30	34029	5.711	5.6165e-09	MSH3													ENSG00000196812	6	28092338	28097860	12	3	30106	6.5156	3.62e-11	ZSCAN16		ENSG00000175161	3	85008132	86123579	3322	86	34029	5.9713	1.1767e-09	CADM2
ENSG00000038427	5	82767284	82878122	271	44	34029	6.1094	5e-10	VCAN													ENSG00000198315	6	28109688	28127250	49	7	30106	7.1419	4.603e-13	ZKSCAN8		ENSG00000044524	3	89156674	89531284	752	34	34029	8.4156	1.9547e-17	EPHA3
ENSG00000164180	5	87485450	87565293	155	24	34029	6.2271	2.3754e-10	TMEM161B													ENSG00000137185	6	28192664	28201260	32	9	30106	6.9914	1.3611e-12	ZSCAN9		ENSG00000184500	3	93591881	93692910	103	24	34029	6.7532	7.2286e-12	PROS1
ENSG00000081189	5	88013975	88199922	381	40	34029	5.3084	5.5281e-08	MEF2C													ENSG00000187626	6	28212401	28227011	39	11	30106	7.6581	9.4369e-15	ZKSCAN4		ENSG00000169379	3	93698983	93774512	77	19	34029	6.1477	3.9317e-10	ARL13B
ENSG00000175745	5	92919043	92930321	11	5	34029	7.8482	2.1094e-15	NR2F1													ENSG00000189134	6	28227098	28228736	8	4	30106	5.7935	3.4463e-09	NKAPL		ENSG00000178700	3	93766680	93782233	13	5	34029	6.3031	1.4588e-10	DHFRL1
ENSG00000113391	5	92953775	93447404	807	39	34029	8.4415	1.5664e-17	FAM172A													ENSG00000137338	6	28249314	28270326	65	13	30106	6.83	4.2462e-12	PGBD1		ENSG00000178694	3	93781760	93847389	69	22	34029	6.8187	4.5944e-12	NSUN3
ENSG00000248483	5	93070508	93077343	8	2	34029	7.9284	1.1102e-15	POU5F2													ENSG00000235109	6	28292470	28324048	110	16	30106	7.1133	5.6632e-13	ZSCAN31		ENSG00000072858	3	113251143	113348425	310	37	34029	5.4278	2.8533e-08	SIDT1
ENSG00000185261	5	93488671	93954309	753	87	34029	9.6173	3.3804e-22	KIAA0825													ENSG00000189298	6	28317691	28336947	73	14	30106	6.1693	3.4292e-10	ZKSCAN3		ENSG00000181722	3	114056941	114866118	1623	132	34029	6.6555	1.4113e-11	ZBTB20
ENSG00000133302	5	93954052	94075141	355	25	34029	6.1094	5e-10	ANKRD32													ENSG00000158691	6	28346732	28367511	73	10	30106	6.5524	2.8311e-11	ZSCAN12		ENSG00000031081	3	119013220	119139561	453	65	34029	4.9058	4.653e-07	ARHGAP31
ENSG00000175471	5	94039446	94620279	1636	138	34029	5.6586	7.6325e-09	MCTP1													ENSG00000187987	6	28399707	28411279	37	8	30106	4.9732	3.2928e-07	ZSCAN23		ENSG00000114491	3	124449213	124464040	62	11	34029	7.3739	8.2878e-14	UMPS
ENSG00000145730	5	102089685	102366809	727	36	34029	5.7774	3.7936e-09	PAM													ENSG00000232040	6	28539407	28583989	105	17	30106	5.8952	1.8712e-09	SCAND3		ENSG00000082781	3	124480795	124620265	503	33	34029	7.0752	7.4606e-13	ITGB5
ENSG00000184349	5	106712590	107006596	765	106	34029	5.5978	1.0855e-08	EFNA5													ENSG00000204713	6	28870779	28891766	73	15	30106	7.397	6.9666e-14	TRIM27		ENSG00000221955	3	124801480	124998021	715	87	34029	6.8905	2.7807e-12	SLC12A8
ENSG00000145743	5	107194736	107717799	1257	52	34029	5.6132	9.9308e-09	FBXL17													ENSG00000204709	6	28911654	28912314	4	2	30106	4.8551	6.0149e-07	C6orf100		ENSG00000004399	3	129274018	129325661	184	23	34029	5.4216	2.9533e-08	PLXND1
ENSG00000134982	5	112043195	112181936	423	36	34029	6.3794	8.89e-11	APC													ENSG00000197935	6	28962562	28973093	32	8	30106	4.7993	7.9622e-07	ZNF311		ENSG00000138246	3	132136370	132257876	261	26	34029	6.1094	5e-10	DNAJC13
ENSG00000258864	5	112162910	112203279	144	19	34029	6.1629	3.5711e-10	CTC-554D6.1													ENSG00000243729	6	29323007	29399744	385	34	30106	4.9634	3.4628e-07	OR5V1		ENSG00000240303	3	132276982	132379567	177	20	34029	6.5763	2.4115e-11	ACAD11
ENSG00000272869	5	112196885	112228776	135	14	34029	5.5725	1.2552e-08	CTC-487M23.8													ENSG00000112462	6	29341200	29343068	11	5	30106	6.8094	4.9e-12	OR12D3		ENSG00000113971	3	132276986	132441303	284	29	34029	6.9478	1.855e-12	NPHP3
ENSG00000153037	5	112196919	112205485	41	8	34029	5.4874	2.039e-08	SRP19													ENSG00000204681	6	29523406	29601753	318	34	30106	5.4221	2.9445e-08	GABBR1		ENSG00000129048	3	132316081	132337811	46	11	34029	6.7091	9.7923e-12	ACKR4
ENSG00000129625	5	112212084	112258236	186	16	34029	5.4917	1.9908e-08	REEP5													ENSG00000204644	6	29640169	29648887	70	12	30106	7.6708	8.5487e-15	ZFP57		ENSG00000154928	3	134316643	134979309	2114	174	34029	4.9393	3.9201e-07	EPHB1
ENSG00000212643	5	112227313	112228791	5	1	34029	5.4759	2.1761e-08	ZRSR1													ENSG00000204642	6	29690552	29706305	165	18	30106	5.9484	1.3539e-09	HLA-F		ENSG00000073711	3	135684515	135866733	336	30	34029	6.396	7.974e-11	PPP2R3A
ENSG00000092421	5	115779312	115910630	456	79	34029	5.0408	2.3179e-07	SEMA6A													ENSG00000204632	6	29794744	29798902	70	6	30106	4.9176	4.3809e-07	HLA-G		ENSG00000174579	3	135867764	135916083	62	16	34029	6.1094	5e-10	MSL2
ENSG00000064692	5	121647049	121799914	243	24	34029	5.4607	2.3716e-08	SNCAIP													ENSG00000206503	6	29909037	29913661	176	19	30106	6.6502	1.4632e-11	HLA-A		ENSG00000114054	3	135969148	136056738	161	25	34029	7.3193	1.2462e-13	PCCB
ENSG00000205302	5	122110691	122165803	222	22	34029	6.8701	3.207e-12	SNX2													ENSG00000204616	6	30070674	30080883	77	18	30106	6.1094	5e-10	TRIM31		ENSG00000118007	3	136055077	136471220	746	38	34029	6.6518	1.4472e-11	STAG1
ENSG00000064652	5	122179134	122365049	687	26	34029	6.4887	4.3301e-11	SNX24													ENSG00000234127	6	30152232	30181204	133	19	30106	7.0895	6.7318e-13	TRIM26		ENSG00000158220	3	138153428	138200528	97	17	34029	5.2171	9.0867e-08	ESYT3
ENSG00000168938	5	122358945	122372436	45	12	34029	5.8404	2.6044e-09	PPIC													ENSG00000204599	6	30294256	30311506	41	12	30106	7.0729	7.5878e-13	TRIM39		ENSG00000114107	3	138213186	138313380	213	16	34029	5.0638	2.0549e-07	CEP70
ENSG00000061455	5	122424816	122529960	427	42	34029	5.1133	1.5829e-07	PRDM6													ENSG00000248167	6	30297359	30314631	52	13	30106	6.5133	3.6769e-11	TRIM39-RPP21		ENSG00000158234	3	138327448	138352218	45	7	34029	5.8183	2.9726e-09	FAIM
ENSG00000168944	5	122680579	122759286	257	15	34029	5.9507	1.3349e-09	CEP120													ENSG00000241370	6	30312908	30314661	12	5	30106	4.9864	3.0755e-07	RPP21		ENSG00000206260	3	138722804	138725110	4	2	34029	6.0777	6.0959e-10	PRR23A
ENSG00000168916	5	123972608	124084500	339	45	34029	5.7758	3.8285e-09	ZNF608													ENSG00000137343	6	30594619	30614600	67	16	30106	5.1682	1.1817e-07	ATAT1		ENSG00000069849	3	141594966	141645356	192	20	34029	6.1866	3.0745e-10	ATP1B3
ENSG00000138829	5	127593601	127994878	1372	59	34029	7.7085	6.3639e-15	FBN2													ENSG00000204564	6	30614816	30620987	12	6	30106	6.6074	1.9561e-11	C6orf136		ENSG00000114126	3	141663277	141868386	755	22	34029	6.695	1.0787e-11	TFDP2
ENSG00000113396	5	127873706	128369335	2343	66	34029	8.09	2.9841e-16	SLC27A6													ENSG00000146112	6	30644166	30655672	34	9	30106	5.5875	1.1518e-08	PPP1R18		ENSG00000114127	3	142025449	142166904	215	23	34029	5.3287	4.9471e-08	XRN1
ENSG00000145808	5	128795958	129074376	830	42	34029	7.834	2.3632e-15	ADAMTS19													ENSG00000137404	6	30655824	30659197	17	6	30106	5.3711	3.9119e-08	NRM		ENSG00000174963	3	147103833	147124647	39	12	34029	7.5164	2.8144e-14	ZIC4
ENSG00000186367	5	129083772	129102425	60	9	34029	6.1094	5e-10	KIAA1024L													ENSG00000196230	6	30687978	30693203	25	8	30106	7.2891	1.5604e-13	TUBB		ENSG00000152977	3	147111209	147228080	289	29	34029	7.7806	3.6082e-15	ZIC1
ENSG00000186687	5	130506503	130541119	92	10	34029	4.9257	4.2027e-07	LYRM7													ENSG00000204580	6	30844198	30867933	83	14	30106	7.3101	1.3345e-13	DDR1		ENSG00000163751	3	148583043	148614983	96	12	34029	5.9825	1.0988e-09	CPA3
ENSG00000158985	5	130581186	130734140	237	20	34029	4.9413	3.8803e-07	CDC42SE2													ENSG00000213780	6	30875961	30881883	23	5	30106	6.0054	9.5447e-10	GTF2H4		ENSG00000196428	3	150126122	150184218	150	17	34029	5.0158	2.6413e-07	TSC22D2
ENSG00000164398	5	131142683	131347936	376	24	34029	5.0404	2.3222e-07	ACSL6													ENSG00000137411	6	30876019	30894236	84	9	30106	5.5644	1.3156e-08	VARS2		ENSG00000114790	3	153838792	153975616	378	32	34029	5.5548	1.3894e-08	ARHGEF26
ENSG00000164400	5	131409483	131411859	6	3	34029	6.2753	1.745e-10	CSF2													ENSG00000196260	6	30899130	30899952	9	3	30106	7.8064	2.9421e-15	SFTA2		ENSG00000174953	3	153990335	154042286	104	15	34029	4.8633	5.7733e-07	DHX36
ENSG00000072682	5	131527531	131631008	309	31	34029	6.6109	1.9101e-11	P4HA2													ENSG00000168631	6	30908749	30921998	34	10	30106	7.7787	3.6637e-15	DPCR1		ENSG00000197980	3	156543270	156763918	696	35	34029	5.6397	8.5164e-09	LEKR1
ENSG00000131435	5	131593364	131609147	48	8	34029	5.5449	1.4702e-08	PDLIM4													ENSG00000204542	6	31079000	31080336	17	5	30106	7.6053	1.4211e-14	C6orf15		ENSG00000250588	3	158680024	159615155	2336	131	34029	6.0176	8.8485e-10	IQCJ-SCHIP1
ENSG00000197208	5	131630136	131679899	168	16	34029	5.2297	8.4892e-08	SLC22A4													ENSG00000204540	6	31082527	31107869	311	28	30106	5.3379	4.7009e-08	PSORS1C1		ENSG00000085276	3	168801287	169381406	1860	156	34029	6.9156	2.33e-12	MECOM
ENSG00000197375	5	131705444	131731306	109	13	34029	5.285	6.2849e-08	SLC22A5													ENSG00000204538	6	31105313	31107127	18	8	30106	5.9228	1.5822e-09	PSORS1C2		ENSG00000154310	3	170779128	171178197	1107	124	34029	6.8223	4.4802e-12	TNIK
ENSG00000043143	5	133860003	133918918	169	27	34029	5.0787	1.8998e-07	JADE2													ENSG00000204536	6	31110216	31126015	166	20	30106	6.2721	1.7813e-10	CCHCR1		ENSG00000075651	3	171318195	171528740	659	25	34029	7.9354	1.0487e-15	PLD1
ENSG00000120306	5	139554227	139661637	228	15	34029	5.5665	1.2992e-08	CYSTM1													ENSG00000137310	6	31126319	31134936	60	11	30106	5.0017	2.8408e-07	TCF19		ENSG00000183657	3	171509580	171527714	68	9	34029	7.401	6.7557e-14	PP13439
ENSG00000113068	5	139624624	139682706	107	11	34029	5.292	6.0484e-08	PFDN1													ENSG00000204531	6	31132119	31148508	186	28	30106	5.5715	1.2625e-08	POU5F1		ENSG00000114796	3	183353356	183402265	193	3	34029	7.7995	3.1086e-15	KLHL24
ENSG00000113070	5	139712428	139726216	37	9	34029	6.7831	5.8832e-12	HBEGF													ENSG00000204525	6	31236526	31239907	161	16	30106	6.854	3.5899e-12	HLA-C		ENSG00000145191	3	183852826	184402546	1830	208	34029	8.4547	1.3991e-17	EIF2B5
ENSG00000131503	5	139781399	139929163	149	24	34029	5.5283	1.6166e-08	ANKHD1													ENSG00000234745	6	31321649	31324965	128	26	30106	7.29	1.5499e-13	HLA-B		ENSG00000161202	3	183873176	183891398	34	9	34029	5.0596	2.1009e-07	DVL3
ENSG00000254996	5	139781493	139929154	149	24	34029	5.5283	1.6166e-08	ANKHD1-EIF4EBP3													ENSG00000204520	6	31371356	31383092	208	24	30106	5.3347	4.7849e-08	MICA		ENSG00000145198	3	183948217	183960117	25	5	34029	5.651	7.9757e-09	VWA5B2
ENSG00000213523	5	139916925	139937895	28	8	34029	5.3115	5.4364e-08	SRA1													ENSG00000204516	6	31462658	31478901	219	21	30106	6.8752	3.0961e-12	MICB		ENSG00000214160	3	183960089	183967336	13	5	34029	5.1335	1.4218e-07	ALG3
ENSG00000243056	5	139927251	139929163	2	1	34029	5.1298	1.4502e-07	EIF4EBP3													ENSG00000198563	6	31497996	31510225	76	16	30106	4.8146	7.3752e-07	DDX39B		ENSG00000145194	3	183967438	184010819	96	16	34029	6.0078	9.4009e-10	ECE2
ENSG00000113108	5	139937853	139973337	40	11	34029	5.4715	2.2315e-08	APBB3													ENSG00000254870	6	31497996	31514385	94	19	30106	5.1824	1.095e-07	ATP6V1G2-DDX39B		ENSG00000163888	3	183977001	183979251	4	2	34029	5.2523	7.5104e-08	CAMK2N2
ENSG00000176087	5	139944041	139948688	8	4	34029	5.2013	9.8934e-08	SLC35A4													ENSG00000213760	6	31512239	31516204	15	7	30106	6.0789	6.0491e-10	ATP6V1G2		ENSG00000114867	3	184032283	184053146	37	14	34029	6.183	3.145e-10	EIF4G1
ENSG00000131495	5	140018325	140027370	22	5	34029	5.0007	2.8555e-07	NDUFA2													ENSG00000204482	6	31553901	31556686	14	8	30106	5.8872	1.9636e-09	LST1		ENSG00000175182	3	184053714	184064063	24	10	34029	5.9439	1.3918e-09	FAM131A
ENSG00000120314	5	140044261	140053709	21	5	34029	4.8258	6.9715e-07	WDR55													ENSG00000204475	6	31556672	31560762	19	8	30106	5.3895	3.5335e-08	NCR3		ENSG00000114859	3	184063973	184079439	47	13	34029	6.2527	2.0174e-10	CLCN2
ENSG00000112855	5	140071011	140078889	14	4	34029	4.8142	7.3893e-07	HARS2													ENSG00000204472	6	31582961	31584798	9	4	30106	5.4594	2.3887e-08	AIF1		ENSG00000205835	3	190570666	190610218	105	19	34029	7.1641	3.9135e-13	GMNC
ENSG00000177556	5	151121877	151152093	61	9	34029	5.261	7.1642e-08	ATOX1													ENSG00000204469	6	31588497	31605548	72	16	30106	7.5736	1.8152e-14	PRRC2A		ENSG00000127415	4	980785	998316	76	18	34029	5.2286	8.5382e-08	IDUA
ENSG00000113645	5	167718656	167899308	601	83	34029	5.9118	1.6923e-09	WWC1													ENSG00000204463	6	31606805	31620482	45	13	30106	7.3635	8.9595e-14	BAG6		ENSG00000127418	4	1003724	1020685	64	13	34029	6.1094	5e-10	FGFRL1
ENSG00000181163	5	170814120	170838141	67	6	34029	6.1094	5e-10	NPM1													ENSG00000204444	6	31620193	31625987	16	6	30106	5.5348	1.5579e-08	APOM		ENSG00000178222	4	1050038	1107350	309	16	34029	4.9775	3.22e-07	RNF212
ENSG00000156427	5	170846660	170884627	90	18	34029	5.4141	3.0806e-08	FGF18													ENSG00000204439	6	31626075	31628549	5	3	30106	5.2864	6.2365e-08	C6orf47		ENSG00000159674	4	1160720	1202750	112	24	34029	4.7845	8.5713e-07	SPON2
ENSG00000113742	5	173315283	173388979	191	20	34029	6.053	7.1103e-10	CPEB4													ENSG00000204438	6	31629006	31634060	28	10	30106	6.6226	1.765e-11	GPANK1		ENSG00000163950	4	1694527	1714282	51	11	34029	6.6059	1.9756e-11	SLBP
ENSG00000120149	5	174151536	174157896	17	4	34029	5.6646	7.3704e-09	MSX2													ENSG00000204435	6	31633013	31638120	17	8	30106	7.1872	3.3062e-13	CSNK2B		ENSG00000168936	4	1717679	1723085	26	6	34029	6.1227	4.6003e-10	TMEM129
ENSG00000124782	6	7107830	7252213	301	44	34029	6.1094	5e-10	RREB1													ENSG00000263020	6	31633879	31641323	24	10	30106	6.293	1.5573e-10	CSNK2B-LY6G5B-1181		ENSG00000013810	4	1723227	1746898	148	14	34029	6.3087	1.4067e-10	TACC3
ENSG00000153162	6	7727030	7881655	533	61	34029	5.201	9.9119e-08	BMP6													ENSG00000204427	6	31654726	31671221	39	10	30106	4.8344	6.6772e-07	ABHD16A		ENSG00000068078	4	1795034	1810599	42	10	34029	4.9064	4.6388e-07	FGFR3
ENSG00000008083	6	15246527	15522252	789	75	34029	5.2317	8.3992e-08	JARID2													ENSG00000204422	6	31654739	31681849	67	16	30106	5.4197	2.9849e-08	XXbac-BPG32J3.20		ENSG00000163132	4	4861393	4865663	21	7	34029	5.4046	3.2481e-08	MSX1
ENSG00000145996	6	20534688	21232635	2236	104	34029	5.4493	2.5278e-08	CDKAL1													ENSG00000204424	6	31674640	31685581	30	11	30106	5.0106	2.7136e-07	LY6G6F		ENSG00000196526	4	7760441	7941653	1011	49	34029	7.6518	9.9082e-15	AFAP1
ENSG00000124564	6	25833294	25882514	155	20	34029	4.8228	7.0782e-07	SLC17A3													ENSG00000250641	6	31674681	31685695	31	11	30106	5.0468	2.2469e-07	MEGT1		ENSG00000228919	4	7940728	7942022	8	1	34029	5.3086	5.5243e-08	AC097381.1
ENSG00000112343	6	25963030	25987384	60	16	34029	4.836	6.6245e-07	TRIM38													ENSG00000213719	6	31698358	31707540	16	9	30106	7.8865	1.5543e-15	CLIC1		ENSG00000178177	4	17842822	18023499	438	20	34029	5.1539	1.2755e-07	LCORL
ENSG00000010704	6	26087509	26098571	28	9	34029	4.8355	6.6408e-07	HFE													ENSG00000204410	6	31707725	31732622	66	16	30106	7.7222	5.7176e-15	MSH5		ENSG00000145147	4	20254883	20622184	1009	117	34029	5.6736	6.9907e-09	SLIT2
ENSG00000197697	6	26183958	26184454	2	1	34029	6.1094	5e-10	HIST1H2BE													ENSG00000255152	6	31707797	31732628	65	16	30106	7.6596	9.3259e-15	MSH5-SAPCD1		ENSG00000169851	4	30722037	31148422	1330	86	34029	5.9127	1.6827e-09	PCDH7
ENSG00000197846	6	26199748	26200942	10	4	34029	6.324	1.2745e-10	HIST1H2BF													ENSG00000204396	6	31733367	31745108	28	11	30106	7.5793	1.7375e-14	VWA7		ENSG00000196355	4	38628029	38666430	104	16	34029	7.5451	2.2593e-14	AC021860.1
ENSG00000158406	6	26281283	26285762	16	5	34029	5.1711	1.1634e-07	HIST1H4H													ENSG00000204394	6	31745295	31763730	36	15	30106	7.7972	3.1641e-15	VARS		ENSG00000109787	4	38665817	38702663	95	22	34029	6.1094	5e-10	KLF3
ENSG00000186470	6	26365387	26378546	101	9	34029	6.0827	5.9096e-10	BTN3A2													ENSG00000204392	6	31765173	31774761	31	12	30106	7.7695	3.9413e-15	LSM2		ENSG00000163697	4	40812044	41218731	1561	94	34029	4.8645	5.736e-07	APBB2
ENSG00000112763	6	26458150	26476849	80	15	34029	5.7482	4.5092e-09	BTN2A1													ENSG00000204387	6	31802385	31807541	20	10	30106	7.1284	5.0787e-13	C6orf48		ENSG00000075539	4	48499378	48782339	421	35	34029	5.4284	2.8434e-08	FRYL
ENSG00000146109	6	26597180	26600278	16	5	34029	5.0551	2.151e-07	ABT1													ENSG00000204386	6	31825436	31830683	7	4	30106	6.5038	3.9145e-11	NEU1		ENSG00000109180	4	48807229	48863834	88	16	34029	4.7975	8.0335e-07	OCIAD1
ENSG00000181315	6	26636518	26659980	85	12	34029	4.8539	6.0525e-07	ZNF322													ENSG00000204385	6	31830969	31846823	74	16	30106	5.3289	4.9396e-08	SLC44A4		ENSG00000109189	4	53457138	53525502	86	7	34029	7.0451	9.2681e-13	USP46
ENSG00000185130	6	27775257	27775709	2	1	34029	6.565	2.6025e-11	HIST1H2BL													ENSG00000204371	6	31847536	31865464	58	22	30106	6.5165	3.5981e-11	EHMT2		ENSG00000226887	4	53588785	53617807	45	4	34029	7.4668	4.1078e-14	ERVMER34-1
ENSG00000182611	6	27782112	27782607	3	2	34029	5.7683	4.0035e-09	HIST1H2AJ													ENSG00000166278	6	31865562	31913449	146	28	30106	5.7399	4.7368e-09	C2		ENSG00000128045	4	53728457	53733000	12	3	34029	8.0766	3.3307e-16	RASL11B
ENSG00000233822	6	27806323	27823487	35	8	34029	6.8703	3.2034e-12	HIST1H2BN													ENSG00000204351	6	31926857	31937532	39	14	30106	6.0917	5.5873e-10	SKIV2L		ENSG00000184178	4	53739149	54232242	1351	84	34029	7.2311	2.3947e-13	SCFD2
ENSG00000198374	6	27833034	27833606	2	1	34029	5.2183	9.0303e-08	HIST1H2AL													ENSG00000204344	6	31938868	31950598	41	14	30106	5.9347	1.4716e-09	STK19		ENSG00000145216	4	54243810	55161439	2785	182	34029	9.3593	4.0132e-21	FIP1L1
ENSG00000184357	6	27834570	27835359	7	4	34029	6.464	5.0993e-11	HIST1H1B													ENSG00000231852	6	32006042	32009447	23	12	30106	5.065	2.0421e-07	CYP21A2		ENSG00000109220	4	54875956	54930857	81	10	34029	7.6053	1.4211e-14	CHIC2
ENSG00000198558	6	27840926	27841289	2	1	34029	5.4799	2.1275e-08	HIST1H4L													ENSG00000168477	6	32008931	32083111	209	39	30106	6.9011	2.5793e-12	TNXB		ENSG00000134853	4	55095264	55164414	157	13	34029	5.1788	1.1166e-07	PDGFRA
ENSG00000168131	6	27878963	27880174	4	2	34029	6.8737	3.1282e-12	OR2B2													ENSG00000213676	6	32065953	32096030	75	25	30106	6.6821	1.1776e-11	ATF6B		ENSG00000134851	4	56262124	56319564	176	17	34029	5.7975	3.3649e-09	TMEM165
ENSG00000197279	6	28048753	28057341	26	7	34029	4.8211	7.1391e-07	ZNF165													ENSG00000204314	6	32116136	32122150	8	4	30106	5.935	1.4696e-09	PRRT1		ENSG00000134852	4	56294070	56413305	449	20	34029	5.9694	1.1908e-09	CLOCK
ENSG00000196812	6	28092338	28097860	12	3	34029	5.4014	3.3069e-08	ZSCAN16													ENSG00000221988	6	32121218	32134011	40	14	30106	7.1311	4.9771e-13	PPT2		ENSG00000084093	4	57774075	57802010	83	16	34029	6.8128	4.7866e-12	REST
ENSG00000198315	6	28109688	28127250	49	7	34029	5.3543	4.2939e-08	ZKSCAN8													ENSG00000258388	6	32121622	32139755	53	17	30106	7.0974	6.3582e-13	PPT2-EGFL8		ENSG00000084092	4	57829536	57844989	51	13	34029	6.1094	5e-10	NOA1
ENSG00000137185	6	28192664	28201260	32	9	34029	6.7543	7.1739e-12	ZSCAN9													ENSG00000241404	6	32132360	32136058	13	5	30106	6.6521	1.4445e-11	EGFL8		ENSG00000047315	4	57843888	57897334	170	21	34029	7.2501	2.0828e-13	POLR2B
ENSG00000187626	6	28212401	28227011	39	11	34029	6.8718	3.1702e-12	ZKSCAN4													ENSG00000204310	6	32135989	32145873	20	8	30106	6.1195	4.6945e-10	AGPAT1		ENSG00000156140	4	73146686	73434516	494	31	34029	7.3262	1.1835e-13	ADAMTS3
ENSG00000137338	6	28249314	28270326	65	13	34029	6.0821	5.9312e-10	PGBD1													ENSG00000204308	6	32146131	32151930	23	7	30106	7.3903	7.3275e-14	RNF5		ENSG00000138771	4	77356253	77704406	1034	65	34029	6.0083	9.3759e-10	SHROOM3
ENSG00000235109	6	28292470	28324048	110	16	34029	6.9165	2.3144e-12	ZSCAN31													ENSG00000204305	6	32148745	32152101	14	7	30106	7.9223	1.1657e-15	AGER		ENSG00000138758	4	77870856	77961537	247	21	34029	5.0549	2.1534e-07	2011-09-01
ENSG00000189298	6	28317691	28336947	73	14	34029	6.5798	2.3561e-11	ZKSCAN3													ENSG00000204304	6	32152512	32157963	15	6	30106	6.806	5.017e-12	PBX2		ENSG00000138674	4	83739814	83822319	189	11	34029	5.9435	1.3947e-09	SEC31A
ENSG00000158691	6	28346732	28367511	73	10	34029	6.8332	4.1507e-12	ZSCAN12													ENSG00000213654	6	32158543	32163300	10	4	30106	6.9139	2.3571e-12	GPSM3		ENSG00000168152	4	83821837	83841122	32	4	34029	5.16	1.2349e-07	THAP9
ENSG00000187987	6	28399707	28411279	37	8	34029	5.2633	7.0755e-08	ZSCAN23													ENSG00000204301	6	32162620	32191844	153	27	30106	6.9842	1.4323e-12	NOTCH4		ENSG00000189308	4	83831126	83934079	211	10	34029	5.7222	5.2572e-09	LIN54
ENSG00000204713	6	28870779	28891766	73	15	34029	6.1865	3.0763e-10	TRIM27													ENSG00000204296	6	32256303	32339684	794	31	30106	5.7043	5.8413e-09	C6orf10		ENSG00000138663	4	83955600	83996971	46	8	34029	5.3798	3.7281e-08	COPS4
ENSG00000112462	6	29341200	29343068	11	5	34029	5.778	3.7798e-09	OR12D3													ENSG00000204287	6	32407619	32412823	63	10	30106	6.17	3.4142e-10	HLA-DRA		ENSG00000163629	4	87515468	87736324	647	18	34029	6.1827	3.15e-10	PTPN13
ENSG00000204644	6	29640169	29648887	70	12	34029	5.2309	8.4339e-08	ZFP57													ENSG00000196126	6	32546546	32557625	221	9	30106	5.1282	1.4623e-07	HLA-DRB1		ENSG00000145283	4	87744621	87770416	37	10	34029	5.3013	5.7482e-08	SLC10A6
ENSG00000204642	6	29690552	29706305	165	18	34029	5.7944	3.4283e-09	HLA-F													ENSG00000196735	6	32595956	32614839	1094	25	30106	7.2218	2.5654e-13	HLA-DQA1		ENSG00000163633	4	87797358	87857354	145	15	34029	6.338	1.1638e-10	C4orf36
ENSG00000206503	6	29909037	29913661	176	19	34029	6.1104	4.9695e-10	HLA-A													ENSG00000179344	6	32627244	32636160	558	16	30106	5.5797	1.2045e-08	HLA-DQB1		ENSG00000172493	4	87856154	88062206	516	37	34029	7.3372	1.0905e-13	AFF1
ENSG00000204618	6	30038043	30043664	45	8	34029	4.9962	2.9239e-07	RNF39													ENSG00000237541	6	32709119	32714992	76	8	30106	5.0688	2.0017e-07	HLA-DQA2		ENSG00000118762	4	88928820	88998929	159	24	34029	6.1094	5e-10	PKD2
ENSG00000204616	6	30070674	30080883	77	18	34029	7.6619	9.1593e-15	TRIM31													ENSG00000232629	6	32723875	32731311	62	5	30106	5.0229	2.5444e-07	HLA-DQB2		ENSG00000118777	4	89011416	89152474	461	51	34029	5.8656	2.2373e-09	ABCG2
ENSG00000234127	6	30152232	30181204	133	19	34029	6.7043	1.0118e-11	TRIM26													ENSG00000112511	6	33378176	33384230	11	4	30106	5.5333	1.5713e-08	PHF1		ENSG00000138640	4	89647106	90032549	1271	61	34029	6.0566	6.9515e-10	FAM13A
ENSG00000204599	6	30294256	30311506	41	12	34029	5.9415	1.4118e-09	TRIM39													ENSG00000197283	6	33387847	33421466	68	18	30106	5.6187	9.6221e-09	SYNGAP1		ENSG00000163104	4	95128762	95212443	187	13	34029	6.1094	5e-10	SMARCAD1
ENSG00000248167	6	30297359	30314631	52	13	34029	5.6391	8.5492e-09	TRIM39-RPP21													ENSG00000213588	6	33422356	33425325	7	5	30106	5.3113	5.4419e-08	ZBTB9		ENSG00000163106	4	95219686	95264027	102	10	34029	7.3697	8.5487e-14	HPGDS
ENSG00000241370	6	30312908	30314661	12	5	34029	4.9353	4.0007e-07	RPP21													ENSG00000196821	6	34555065	34664636	317	27	30106	5.2144	9.2231e-08	C6orf106		ENSG00000163110	4	95373037	95589377	561	34	34029	4.8077	7.6354e-07	PDLIM5
ENSG00000137343	6	30594619	30614600	67	16	34029	5.4536	2.4681e-08	ATAT1													ENSG00000064999	6	34857042	35059179	528	41	30106	7.3819	7.804e-14	ANKS1A		ENSG00000163116	4	98105244	99064391	2772	58	34029	5.2018	9.8696e-08	STPG2
ENSG00000204564	6	30614816	30620987	12	6	34029	5.8333	2.7165e-09	C6orf136													ENSG00000124678	6	35085848	35116387	108	14	30106	5.6918	6.2848e-09	TCP11		ENSG00000138821	4	103172198	103352415	523	41	34029	7.4127	6.186e-14	SLC39A8
ENSG00000146112	6	30644166	30655672	34	9	34029	5.0761	1.9268e-07	PPP1R18													ENSG00000164627	6	39297766	39693181	1146	66	30106	7.0207	1.1038e-12	KIF6		ENSG00000168769	4	106067032	106200973	320	40	34029	5.113	1.5852e-07	TET2
ENSG00000137404	6	30655824	30659197	17	6	34029	5.0584	2.1138e-07	NRM													ENSG00000146122	6	39760142	39872648	359	44	30106	4.9008	4.7731e-07	DAAM2		ENSG00000138795	4	108968701	109090112	266	25	34029	4.9884	3.0436e-07	LEF1
ENSG00000196230	6	30687978	30693203	25	8	34029	6.6345	1.6284e-11	TUBB													ENSG00000112715	6	43737921	43754224	42	11	30106	5.042	2.3035e-07	VEGFA		ENSG00000073331	4	113206665	113363776	434	66	34029	5.1509	1.2962e-07	ALPK1
ENSG00000204580	6	30844198	30867933	83	14	34029	6.9613	1.686e-12	DDR1													ENSG00000196284	6	44777054	45345690	2035	39	30106	6.9482	1.8496e-12	SUPT3H		ENSG00000138658	4	113460492	113558151	224	27	34029	5.499	1.9097e-08	C4orf21
ENSG00000213780	6	30875961	30881883	23	5	34029	5.0016	2.8433e-07	GTF2H4													ENSG00000124813	6	45295894	45632086	966	91	30106	8.6284	3.1102e-18	RUNX2		ENSG00000164099	4	119201193	119274158	196	29	34029	4.858	5.9297e-07	PRSS12
ENSG00000137411	6	30876019	30894236	84	9	34029	5.8475	2.4954e-09	VARS2													ENSG00000170927	6	51480098	51952423	1628	74	30106	6.2625	1.8939e-10	PKHD1		ENSG00000138738	4	121606074	121844025	982	49	34029	5.2857	6.2626e-08	PRDM5
ENSG00000196260	6	30899130	30899952	9	3	34029	7.4279	5.5178e-14	SFTA2													ENSG00000151914	6	56322785	56819426	1022	34	30106	5.0366	2.3699e-07	DST		ENSG00000123737	4	122722472	122738176	36	7	34029	5.5492	1.4349e-08	EXOSC9
ENSG00000168631	6	30908749	30921998	34	10	34029	7.7048	6.5503e-15	DPCR1													ENSG00000187772	6	105404923	105531207	188	28	30106	4.8021	7.8492e-07	LIN28B		ENSG00000138686	4	122745595	122791652	88	13	34029	5.5557	1.3827e-08	BBS7
ENSG00000204544	6	30951495	30957680	38	9	34029	5.0455	2.2615e-07	MUC21													ENSG00000118689	6	108881038	109005977	182	21	30106	6.4318	6.304e-11	FOXO3		ENSG00000145375	4	123844229	124240605	1420	38	34029	6.1708	3.3977e-10	SPATA5
ENSG00000261272	6	30978251	31003179	411	41	34029	5.962	1.2459e-09	MUC22													ENSG00000135547	6	126068810	126082415	26	4	30106	6.1094	5e-10	HEY2		ENSG00000170185	4	144106070	144144983	93	10	34029	5.3531	4.3235e-08	USP38
ENSG00000204542	6	31079000	31080336	17	5	34029	7.5172	2.7978e-14	C6orf15													ENSG00000111912	6	126102307	126252266	305	35	30106	7.117	5.5161e-13	NCOA7		ENSG00000164161	4	145567173	145666423	187	15	34029	7.7285	5.4401e-15	HHIP
ENSG00000204540	6	31082527	31107869	311	28	34029	6.8786	3.0211e-12	PSORS1C1													ENSG00000066651	6	126307576	126360422	52	7	30106	5.0556	2.1455e-07	TRMT11		ENSG00000164162	4	145888264	146019693	162	29	34029	6.6761	1.227e-11	ANAPC10
ENSG00000204539	6	31082867	31088223	78	9	34029	7.5878	1.6265e-14	CDSN													ENSG00000203760	6	126661320	126670021	13	6	30106	7.8113	2.8311e-15	CENPW		ENSG00000164163	4	146019084	146050331	25	10	34029	5.7487	4.4976e-09	ABCE1
ENSG00000204538	6	31105313	31107127	18	8	34029	7.8698	1.7764e-15	PSORS1C2													ENSG00000112306	6	133135580	133138703	19	6	30106	5.4565	2.4278e-08	RPS12		ENSG00000164164	4	146031990	146101313	71	23	34029	6.9134	2.3658e-12	OTUD4
ENSG00000204536	6	31110216	31126015	166	20	34029	7.1337	4.8839e-13	CCHCR1													ENSG00000112319	6	133561736	133853258	904	72	30106	7.4883	3.4891e-14	EYA4		ENSG00000170390	4	150999426	151178609	548	37	34029	4.9105	4.5422e-07	DCLK2
ENSG00000137310	6	31126319	31134936	60	11	34029	7.4472	4.7684e-14	TCF19													ENSG00000171408	6	136172834	136516712	582	47	30106	6.34	1.1485e-10	PDE7B		ENSG00000145428	4	154631277	154681387	202	13	34029	4.9563	3.592e-07	RNF175
ENSG00000204531	6	31132119	31148508	186	28	34029	6.1094	5e-10	POU5F1													ENSG00000135540	6	138743180	139013708	701	60	30106	7.7339	5.214e-15	NHSL1		ENSG00000145423	4	154701744	154710272	17	6	34029	5.7611	4.1784e-09	SFRP2
ENSG00000206344	6	31165537	31171745	85	12	34029	5.5078	1.8166e-08	HCG27													ENSG00000055208	6	149539777	149732749	644	50	30106	5.0485	2.2267e-07	TAB2		ENSG00000145431	4	157681606	157892546	369	42	34029	7.6651	8.9373e-15	PDGFC
ENSG00000204525	6	31236526	31239907	161	16	34029	7.2086	2.8272e-13	HLA-C													ENSG00000055211	6	149887430	149912884	31	10	30106	6.6921	1.1e-11	GINM1		ENSG00000052795	4	159690290	159829201	218	20	34029	6.9935	1.3404e-12	FNIP2
ENSG00000234745	6	31321649	31324965	128	26	34029	6.1094	5e-10	HLA-B													ENSG00000186625	6	149916009	149970108	121	6	30106	6.7424	7.7902e-12	KATNA1		ENSG00000164123	4	159814286	159959912	446	29	34029	6.1094	5e-10	C4orf45
ENSG00000204520	6	31371356	31383092	208	24	34029	5.417	3.0306e-08	MICA													ENSG00000131023	6	149979289	150039392	98	7	30106	6.9257	2.1697e-12	LATS1		ENSG00000109756	4	160025330	160281321	530	38	34029	5.9438	1.3922e-09	RAPGEF2
ENSG00000204516	6	31462658	31478901	219	21	34029	7.5283	2.5702e-14	MICB													ENSG00000120253	6	150045451	150070801	46	5	30106	6.9503	1.8224e-12	NUP43		ENSG00000272297	4	187347700	187476464	636	72	34029	7.1093	5.83e-13	RP11-215A19.2
ENSG00000204511	6	31496494	31498009	22	6	34029	7.7338	5.218e-15	MCCD1													ENSG00000120265	6	150070579	150132556	167	5	30106	7.046	9.2037e-13	PCMT1		ENSG00000164287	5	54408799	54469005	140	14	34029	5.0792	1.8955e-07	CDC20B
ENSG00000198563	6	31497996	31510225	76	16	34029	7.308	1.3556e-13	DDX39B													ENSG00000120256	6	150139934	150186199	102	9	30106	6.7437	7.7195e-12	LRP11		ENSG00000234602	5	54515442	54523143	19	4	34029	5.7735	3.883e-09	MCIDAS
ENSG00000254870	6	31497996	31514385	94	19	34029	7.2818	1.6476e-13	ATP6V1G2-DDX39B													ENSG00000120278	6	150920999	151164799	939	73	30106	8.1244	2.2473e-16	PLEKHG1		ENSG00000095015	5	56111401	56191979	216	21	34029	6.1094	5e-10	MAP3K1
[truncated: 1,860 more rows]

## Sheet: 5. ABCD MOSTest loci
Data 5. Genome-wide significant (5E-8) loci identified through MOSTest in ABCD with European and mixed ancestries
[truncated: 59 more rows]

[truncated: 14 more sheets: 6. ABCD MAGMA genes, 7.Single- & cross-modality loci, 8.Single-&cross-modality genes, 9. ANNOVAR enrichment, 10. GO enrichment, 11. Cell-types, 12. Samples cFDR, 13. cFDR discovery, 14. cFDR replication, 15. cFDR genes, 16. Tissue enrichment, 17. cFDR PRS, 18. UKB ABCD demographics, 19. Regularization parameters]
